# Supplementary material for: N-[2-Chloro-6-(4-chloro-6-methoxy­pyrimidin-2-ylsulfan­yl)benz­yl]-3,4-dimethyl­aniline
Source: Acta Crystallogr Sect E Struct Rep Online. 2009 Oct 17;65(Pt 11):o2758. doi: 10.1107/S1600536809041026 (PMC2971454; doi:10.1107/S1600536809041026)
Supplement: Supplementary file 2 [file e-65-o2758-Isup2.hkl]

# 
# h,k,l, Fc-squared, Fo-squared, sigma(Fo-squared) and status flag 
# 
data_I
_shelx_title ' FF in P2(1)/c' 
_shelx_refln_list_code          4 
_shelx_F_calc_maximum      217.73 
_exptl_crystal_F_000       872.00 
_reflns_d_resolution_high  0.8256 
 
loop_ 
 _symmetry_equiv_pos_as_xyz 
 'x, y, z' 
 '-x, y+1/2, -z+1/2' 
 '-x, -y, -z' 
 'x, -y-1/2, z-1/2' 
 
_cell_length_a    12.3653 
_cell_length_b    14.1332 
_cell_length_c    11.8276 
_cell_angle_alpha  90.000 
_cell_angle_beta   97.340 
_cell_angle_gamma  90.000 
 
_shelx_F_squared_multiplier     1.000 
 
loop_ 
 _refln_index_h 
 _refln_index_k 
 _refln_index_l 
 _refln_F_squared_calc 
 _refln_F_squared_meas 
 _refln_F_squared_sigma 
 _refln_observed_status 
   2   0   0       15.22       10.50      1.46 o 
   3   0   0      200.07      208.64      4.66 o 
   4   0   0     7378.85     7139.59     58.49 o 
   5   0   0       19.39       19.34      1.89 o 
   6   0   0      553.14      545.07      8.78 o 
   7   0   0       59.36       76.64      3.71 o 
   8   0   0     1634.08     1686.94     20.17 o 
   9   0   0      545.78      408.83     12.01 o 
  10   0   0      250.49      219.38     17.09 o 
  11   0   0        1.30        2.14      7.75 o 
  12   0   0      114.14      108.34     11.09 o 
  13   0   0        2.71       -0.02      4.13 o 
  14   0   0        2.37        0.39      4.35 o 
   2   1   0       75.78       84.64      1.77 o 
   3   1   0       82.44       95.44      2.31 o 
   4   1   0     1305.27     1319.70     13.55 o 
   5   1   0        8.01        9.17      1.13 o 
   6   1   0       37.14       28.79      1.70 o 
   7   1   0      719.70      776.45      9.12 o 
   8   1   0      111.40       98.80      3.19 o 
   9   1   0      348.57      329.17      6.62 o 
  10   1   0      164.33      150.56      5.85 o 
  11   1   0      930.95      966.70     15.02 o 
  12   1   0       27.03       21.30      3.61 o 
  13   1   0       43.52       51.92      4.82 o 
  14   1   0        8.22       -0.73      4.95 o 
   0   2   0     7808.12     7284.75    208.12 o 
   1   2   0      603.26      567.05      5.61 o 
   2   2   0     3321.15     3416.52     22.51 o 
   3   2   0      817.70      816.32      7.58 o 
   4   2   0     4065.66     3810.40     23.65 o 
   5   2   0      910.46      931.75      8.19 o 
   6   2   0        5.44        4.97      1.24 o 
   7   2   0       16.31       23.09      1.81 o 
   8   2   0       79.48      111.36      4.08 o 
   9   2   0      135.11      124.62      6.77 o 
  10   2   0       84.81      104.01      4.49 o 
  11   2   0      391.08      387.08     10.09 o 
  12   2   0        0.61        5.39      2.94 o 
  13   2   0        0.01       -0.35      4.00 o 
  14   2   0        2.18        4.50      3.79 o 
   1   3   0     2484.98     2611.61     14.89 o 
   2   3   0      127.71       76.86      1.86 o 
   3   3   0     1601.23     1461.34     10.51 o 
   4   3   0       29.15       33.59      1.48 o 
   5   3   0       49.62       46.68      1.85 o 
   6   3   0      582.44      562.49      6.33 o 
   7   3   0      157.29      147.81      4.44 o 
   8   3   0      778.01      816.80     10.43 o 
   9   3   0      280.25      248.97      6.93 o 
  10   3   0      678.70      643.90     10.13 o 
  11   3   0      243.80      245.04     10.47 o 
  12   3   0        1.14       -3.50      2.33 o 
  13   3   0       24.00       32.01      5.35 o 
  14   3   0       47.32       46.88      5.97 o 
   0   4   0     9961.15    10138.19     80.65 o 
   1   4   0    14419.45    14010.04     76.58 o 
   2   4   0     1172.19     1177.98      8.97 o 
   3   4   0     3091.18     3113.94     19.98 o 
   4   4   0      117.06      133.94      2.87 o 
   5   4   0      141.18      164.13      3.90 o 
   6   4   0      412.91      383.69      5.20 o 
   7   4   0      611.03      579.24      8.94 o 
   8   4   0        3.05        2.46      2.22 o 
   9   4   0        2.04        9.84      2.23 o 
  10   4   0       60.67       59.08      3.79 o 
  11   4   0      350.78      330.04      7.66 o 
  12   4   0       32.12       30.50      4.05 o 
  13   4   0       57.46       73.21      6.47 o 
  14   4   0       11.10       13.35      4.44 o 
   1   5   0     1507.33     1340.11      9.42 o 
   2   5   0      168.31      187.24      3.11 o 
   3   5   0      673.46      653.17      6.50 o 
   4   5   0       98.96      122.09      2.82 o 
   5   5   0      146.44      167.82      3.41 o 
   6   5   0       58.52       64.62      3.80 o 
   7   5   0      424.48      425.58      7.24 o 
   8   5   0      489.17      483.21     10.94 o 
   9   5   0      516.67      483.03      8.61 o 
  10   5   0        0.98        2.99      2.28 o 
  11   5   0       54.27       52.64      3.96 o 
  12   5   0      281.11      280.40     10.10 o 
  13   5   0       37.77       31.09      5.08 o 
  14   5   0       33.86       37.68      7.15 o 
   0   6   0     1146.44     1168.68     13.60 o 
   1   6   0     1703.32     1823.95     12.42 o 
   2   6   0      104.51       78.89      2.30 o 
   3   6   0       55.43       55.98      2.09 o 
   4   6   0      269.01      213.39      3.90 o 
   5   6   0       31.42       54.64      2.65 o 
   6   6   0       45.43       45.18      2.76 o 
   7   6   0        1.25        2.16      2.03 o 
   8   6   0        1.11        8.69      2.24 o 
   9   6   0      124.17      128.35     10.15 o 
  10   6   0      100.40       99.93      4.73 o 
  11   6   0       55.03       43.53      3.83 o 
  12   6   0       17.81       18.71      4.61 o 
  13   6   0        7.73       13.43      5.43 o 
   1   7   0     1167.28     1306.42     10.16 o 
   2   7   0     1351.91     1330.01     10.38 o 
   3   7   0      860.11      848.74      8.47 o 
   4   7   0      669.41      728.74      7.91 o 
   5   7   0       31.49       27.27      1.96 o 
   6   7   0      470.34      454.90      7.54 o 
   7   7   0        5.18        2.50      1.85 o 
   8   7   0       36.60       30.23      3.09 o 
   9   7   0       59.28       64.50      4.46 o 
  10   7   0        3.27        0.47      2.56 o 
  11   7   0       32.26       37.32      8.00 o 
  12   7   0       55.18       56.55      8.62 o 
  13   7   0        4.04        2.41      5.10 o 
   0   8   0       81.58      134.34     16.46 o 
   1   8   0      856.89      839.21      7.93 o 
   2   8   0        1.72        3.87      1.25 o 
   3   8   0      612.53      657.98      7.60 o 
   4   8   0       44.21       42.83      2.33 o 
   5   8   0       75.70       90.16      4.00 o 
   6   8   0     1328.30     1289.88     22.30 o 
   7   8   0        4.78        1.78      2.71 o 
   8   8   0      342.19      345.00      8.78 o 
   9   8   0      639.74      653.56     17.55 o 
  10   8   0       95.84      104.79      5.95 o 
  11   8   0       37.03       35.61      5.30 o 
  12   8   0        5.17        1.01      3.78 o 
  13   8   0        0.42       -3.72      4.01 o 
   1   9   0       20.26       14.38      1.60 o 
   2   9   0     1958.99     1852.10     14.10 o 
   3   9   0       49.95       62.01      2.69 o 
   4   9   0        3.85        3.11      1.77 o 
   5   9   0       12.96        6.34      2.33 o 
   6   9   0       58.41       72.05      4.43 o 
   7   9   0        2.47        1.14      2.87 o 
   8   9   0        0.25        3.32      2.69 o 
   9   9   0       60.40       62.25      4.88 o 
  10   9   0      131.02      154.85      8.27 o 
  11   9   0       12.75        9.13      4.46 o 
  12   9   0        0.02       -5.14      3.43 o 
   0  10   0        0.75        2.92      2.16 o 
   1  10   0      323.68      309.87      5.70 o 
   2  10   0      138.39      139.74      5.13 o 
   3  10   0      163.17      166.71      5.71 o 
   4  10   0      278.30      296.25      7.41 o 
   5  10   0      337.78      318.91     10.73 o 
   6  10   0        1.85        0.45      3.49 o 
   7  10   0       81.73       79.35      4.99 o 
   8  10   0       72.48       50.09      4.62 o 
   9  10   0        2.73        1.08      2.91 o 
  10  10   0        5.93        6.77      3.72 o 
  11  10   0       12.56       13.79      4.39 o 
  12  10   0       20.06       27.35      7.61 o 
   1  11   0        0.74        3.59      1.77 o 
   2  11   0       82.68       89.27      4.99 o 
   3  11   0       83.42       97.65      4.20 o 
   4  11   0      172.43      161.43      5.97 o 
   5  11   0       18.78       30.79      3.62 o 
   6  11   0        8.71       14.77      3.16 o 
   7  11   0        6.60       13.28      3.23 o 
   8  11   0        0.59       -1.36      2.70 o 
   9  11   0        0.42        0.56      3.44 o 
  10  11   0        8.01        0.65      3.84 o 
  11  11   0       24.31       26.54      5.67 o 
   0  12   0      198.41      211.78     10.48 o 
   1  12   0       68.92       74.49      4.20 o 
   2  12   0        1.09        6.58      2.65 o 
   3  12   0        0.86        0.94      2.63 o 
   4  12   0        5.25        6.51      2.68 o 
   5  12   0       40.80       49.83      5.33 o 
   6  12   0       87.99       92.76      5.47 o 
   7  12   0      136.02      129.76      6.47 o 
   8  12   0       48.51       48.01      5.83 o 
   9  12   0        5.72        9.43      4.24 o 
  10  12   0        0.27       -1.50      3.85 o 
   1  13   0       63.55       63.89      5.33 o 
   2  13   0      191.88      160.84      6.44 o 
   3  13   0       10.55       18.23      4.05 o 
   4  13   0        7.12        9.13      3.50 o 
   5  13   0       13.07       16.05      4.01 o 
   6  13   0       54.84       36.36      5.15 o 
   7  13   0        2.67       10.30      3.41 o 
   8  13   0        2.14        6.45      3.71 o 
   9  13   0       26.92       33.11      5.69 o 
   0  14   0        3.45        6.93      3.27 o 
   1  14   0        4.68        0.50      2.10 o 
   2  14   0        0.40       -0.65      3.03 o 
   3  14   0       14.55        9.02      3.58 o 
   4  14   0        1.35       -4.08      3.03 o 
   5  14   0        3.27        1.43      3.35 o 
   6  14   0       24.70        7.50      5.12 o 
   7  14   0        2.18        3.05      4.61 o 
   8  14   0       30.65       36.57      7.21 o 
   1  15   0       12.23        9.10      2.65 o 
   2  15   0       23.77       26.38      4.88 o 
   3  15   0       22.42       13.65      4.34 o 
   4  15   0        0.23       -2.18      3.25 o 
   5  15   0        6.38       -0.65      3.46 o 
   6  15   0       18.44        8.02      6.42 o 
   7  15   0        4.28        9.61      5.62 o 
   0  16   0        0.05       -3.51      3.57 o 
   1  16   0       12.84       13.17      3.36 o 
   2  16   0        0.41        0.32      3.22 o 
   3  16   0        0.01       -1.31      3.56 o 
   4  16   0        1.30       -0.78      3.44 o 
   5  16   0        0.75        6.43      4.22 o 
   1  17   0        9.30        2.92      3.62 o 
 -14   1   1       17.37       18.52      3.98 o 
 -13   1   1       63.26       56.92      4.98 o 
 -12   1   1       30.33       28.89      3.94 o 
 -11   1   1       81.18       89.56      5.14 o 
 -10   1   1        1.81        7.22      2.63 o 
  -9   1   1      781.01      708.61     12.13 o 
  -8   1   1      399.76      417.46      6.96 o 
  -7   1   1     1967.34     2018.19     15.40 o 
  -6   1   1      499.91      511.63      5.84 o 
  -5   1   1     3069.41     3134.07     27.51 o 
  -4   1   1        8.55       15.39      1.34 o 
  -3   1   1     1555.65     1558.16     11.92 o 
  -2   1   1    13458.59    12945.15    100.86 o 
  -1   1   1       25.55       37.99      1.83 o 
   0   1   1     6734.56     6391.19    235.46 o 
   1   1   1      536.88      493.83      4.92 o 
   2   1   1     1503.10     1536.94     15.03 o 
   3   1   1     1972.94     1849.03     12.45 o 
   4   1   1       35.38       42.93      2.21 o 
   5   1   1     1006.43     1023.76      8.89 o 
   6   1   1       11.16       24.32      1.69 o 
   7   1   1     1331.30     1369.46     12.02 o 
   8   1   1       55.93       72.51      2.95 o 
   9   1   1     1852.57     1760.77     17.39 o 
  10   1   1      646.78      585.95     13.91 o 
  11   1   1      130.96      134.26      5.94 o 
  12   1   1        0.04        0.28      2.54 o 
  13   1   1       11.73       14.74      4.12 o 
  14   1   1        4.51       11.29      5.23 o 
 -14   2   1        3.34        0.40      3.01 o 
 -13   2   1       52.08       63.28      7.69 o 
 -12   2   1        1.20        1.35      2.77 o 
 -11   2   1      854.80      890.90     14.50 o 
 -10   2   1      962.90      900.04     13.88 o 
  -9   2   1       19.08       11.63      2.23 o 
  -8   2   1      707.78      747.06      9.71 o 
  -7   2   1       41.76       29.82      1.78 o 
  -6   2   1        5.51        9.01      1.68 o 
  -5   2   1       65.36       65.65      2.47 o 
  -4   2   1        8.17        8.85      1.23 o 
  -3   2   1     1123.68      869.01      9.11 o 
  -2   2   1      733.78      620.61      7.74 o 
  -1   2   1     3106.85     3262.02     28.02 o 
   0   2   1     1009.18     1011.30      7.04 o 
   1   2   1       66.34       82.03      1.74 o 
   2   2   1     8227.20     8253.00     46.64 o 
   3   2   1      522.78      449.19      4.61 o 
   4   2   1     1716.86     1626.45     11.93 o 
   5   2   1     4035.51     4125.90     26.21 o 
   6   2   1      286.30      291.92      4.60 o 
   7   2   1      228.75      231.59      5.95 o 
   8   2   1        8.06        6.81      1.67 o 
   9   2   1     1026.36     1002.64     12.27 o 
  10   2   1      505.28      470.01      8.50 o 
  11   2   1      386.19      391.17      9.32 o 
  12   2   1       67.62       66.25      6.41 o 
  13   2   1        2.10        2.40      3.39 o 
  14   2   1       28.64       18.06     10.26 o 
 -14   3   1       26.19       24.50      4.26 o 
 -13   3   1       89.05       96.44      7.14 o 
 -12   3   1       53.86       71.39      5.20 o 
 -11   3   1      172.22      147.75      6.23 o 
 -10   3   1       53.81       69.16      3.90 o 
  -9   3   1      335.49      327.57      6.85 o 
  -8   3   1      324.00      322.51      8.13 o 
  -7   3   1      168.93      177.05      4.50 o 
  -6   3   1     1542.54     1535.66     14.21 o 
  -5   3   1      639.85      727.39      8.28 o 
  -4   3   1       83.11       71.31      3.60 o 
  -3   3   1       49.21       49.73      1.89 o 
  -2   3   1    47406.64    42086.04    736.52 o 
  -1   3   1    11890.44    11460.70     70.38 o 
   0   3   1     3466.22     3558.31     23.60 o 
   1   3   1      495.77      538.16      4.43 o 
   2   3   1     4843.56     4621.44     27.47 o 
   3   3   1      918.20      879.97      8.56 o 
   4   3   1      847.09      770.10     11.38 o 
   5   3   1        1.97        6.02      1.17 o 
   6   3   1     3541.99     3328.55     22.71 o 
   7   3   1        6.92        8.82      1.52 o 
   8   3   1       74.79       66.75      3.31 o 
   9   3   1        2.18       -0.26      1.98 o 
  10   3   1       74.69       70.03      3.90 o 
  11   3   1        5.32        3.00      3.41 o 
  12   3   1       41.18       40.24      5.08 o 
  13   3   1       27.19       39.79      5.42 o 
  14   3   1       46.73       42.02      6.57 o 
 -14   4   1       14.70       12.78      4.65 o 
 -13   4   1        1.31       -1.12      2.96 o 
 -12   4   1       82.79       87.78      7.92 o 
 -11   4   1       20.79       20.19      2.99 o 
 -10   4   1       16.22       12.61      2.53 o 
  -9   4   1       85.78       95.36      4.91 o 
  -8   4   1      609.57      600.57      8.98 o 
  -7   4   1      133.05      136.85      4.16 o 
  -6   4   1     3094.42     3047.78     23.91 o 
  -5   4   1      315.86      349.96      5.57 o 
  -4   4   1      651.46      754.66      8.16 o 
  -3   4   1       32.14       41.77      1.57 o 
  -2   4   1     1804.30     1765.30     13.73 o 
  -1   4   1     2638.55     2518.77     16.51 o 
   0   4   1    10975.90    10508.78     97.22 o 
   1   4   1     4302.30     4118.86     24.94 o 
   2   4   1      209.79      175.86      2.92 o 
   3   4   1     1411.04     1446.07     11.00 o 
   4   4   1     3110.49     3045.55     20.29 o 
   5   4   1      350.06      372.28      5.08 o 
   6   4   1       85.32       95.83      2.89 o 
   7   4   1       85.54      107.05      3.83 o 
   8   4   1      159.23      165.36      4.79 o 
   9   4   1     1166.51     1152.61     13.73 o 
  10   4   1      164.52      159.23      6.98 o 
  11   4   1        3.28        1.38      2.60 o 
  12   4   1      106.44      101.86      8.23 o 
  13   4   1        4.77        7.11      3.68 o 
  14   4   1        0.33        0.33      3.65 o 
 -14   5   1       12.53        9.38      5.30 o 
 -13   5   1        0.03       -4.57      3.13 o 
 -12   5   1        9.41        7.53      4.86 o 
 -11   5   1       45.29       49.49      3.84 o 
 -10   5   1       48.69       47.13      3.62 o 
  -9   5   1        4.43        8.66      2.33 o 
  -8   5   1        0.78        1.55      1.80 o 
  -7   5   1       13.92        9.84      1.91 o 
  -6   5   1      995.98      978.74     11.03 o 
  -5   5   1     1426.66     1454.90     13.61 o 
  -4   5   1     2375.90     2402.70     16.75 o 
  -3   5   1       69.40       74.69      2.12 o 
  -2   5   1     1221.38     1174.76      9.25 o 
  -1   5   1     5679.44     5621.71     30.98 o 
   0   5   1     3424.55     3409.02     23.32 o 
   1   5   1      248.10      215.49      3.84 o 
   2   5   1     1916.83     1783.42     13.03 o 
   3   5   1     3997.69     4144.07     26.27 o 
   4   5   1      726.26      784.75     11.37 o 
   5   5   1        0.00        2.66      1.19 o 
   6   5   1      340.78      403.87      5.76 o 
   7   5   1      278.62      303.50      6.12 o 
   8   5   1      643.55      598.79      9.21 o 
   9   5   1       40.52       49.10      3.55 o 
  10   5   1       11.60       19.27      2.91 o 
  11   5   1       17.23       19.71      3.36 o 
  12   5   1        0.03       -3.31      2.79 o 
  13   5   1        1.28       -1.01      3.30 o 
  14   5   1        1.61       10.86      4.50 o 
 -14   6   1       11.53       30.01      6.91 o 
 -13   6   1        0.47        1.32      4.65 o 
 -12   6   1      175.72      201.14      9.24 o 
 -11   6   1      299.05      287.89     10.06 o 
 -10   6   1        3.45        4.96      3.27 o 
  -9   6   1       48.80       46.59      3.77 o 
  -8   6   1        0.09        3.21      1.92 o 
  -7   6   1      531.10      512.66      8.14 o 
  -6   6   1       13.30       16.15      2.06 o 
  -5   6   1      234.33      243.15      4.02 o 
  -4   6   1     5163.71     4976.84     31.26 o 
  -3   6   1      601.02      719.43      7.10 o 
  -2   6   1      318.40      385.67      4.71 o 
  -1   6   1      409.15      406.51      4.53 o 
   0   6   1     1298.11     1137.10      9.44 o 
   1   6   1     2880.23     2977.06     31.63 o 
   2   6   1       66.18       92.70      2.36 o 
   3   6   1      537.98      572.03      6.49 o 
   4   6   1      202.80      167.43      3.56 o 
   5   6   1      748.77      698.52      7.79 o 
   6   6   1      771.34      777.11      9.93 o 
   7   6   1      163.07      160.96      4.80 o 
   8   6   1      531.12      526.33      8.76 o 
   9   6   1      596.29      541.15      9.37 o 
  10   6   1      231.59      235.55      7.46 o 
  11   6   1       33.86       29.66      3.89 o 
  12   6   1        0.09        0.11      2.61 o 
  13   6   1       15.47       25.21      6.33 o 
 -13   7   1       33.87       23.01      6.28 o 
 -12   7   1       17.51       11.83      3.61 o 
 -11   7   1        3.04       -0.68      3.04 o 
 -10   7   1       52.96       44.18      4.62 o 
  -9   7   1      159.69      157.15     11.84 o 
  -8   7   1      806.72      737.97     12.62 o 
  -7   7   1      341.62      374.52      8.42 o 
  -6   7   1       20.27       24.95      2.42 o 
  -5   7   1      121.82      104.19      4.07 o 
  -4   7   1       35.55       46.41      2.14 o 
  -3   7   1      485.38      490.26      6.30 o 
  -2   7   1     1834.27     1837.26     13.91 o 
  -1   7   1     3697.29     3478.86     23.61 o 
   0   7   1      320.85      370.33      5.14 o 
   1   7   1        2.03        4.45      1.11 o 
   2   7   1      342.15      363.95      4.76 o 
   3   7   1      273.30      225.08      4.17 o 
   4   7   1      142.70      125.52      3.33 o 
   5   7   1      284.78      287.60      5.05 o 
   6   7   1       20.16       20.50      2.44 o 
   7   7   1      215.81      208.42      5.91 o 
   8   7   1       10.48        7.58      2.48 o 
   9   7   1        0.78       -2.63      2.11 o 
  10   7   1      147.72      158.63      6.57 o 
  11   7   1        4.99        5.68      3.69 o 
  12   7   1        8.91       -2.45      3.19 o 
  13   7   1       11.72       17.10      6.06 o 
 -13   8   1       31.06       22.29      6.50 o 
 -12   8   1       31.56       43.25      5.82 o 
 -11   8   1       12.14       15.20      4.54 o 
 -10   8   1       10.30       11.34      5.38 o 
  -9   8   1       85.67       57.75      4.73 o 
  -8   8   1      103.74      109.95      7.04 o 
  -7   8   1       92.98       87.34      4.82 o 
  -6   8   1      250.04      266.29      7.10 o 
  -5   8   1      136.39      133.00      7.13 o 
  -4   8   1      103.79      111.84      3.78 o 
  -3   8   1     1282.66     1267.18     11.23 o 
  -2   8   1      882.89      835.43      8.41 o 
  -1   8   1       57.94       60.27      2.53 o 
   0   8   1       11.57       15.78      1.58 o 
   1   8   1     1575.12     1681.60     13.29 o 
   2   8   1      188.31      183.25      3.63 o 
   3   8   1      331.31      349.84      5.48 o 
   4   8   1       53.80       53.92      2.59 o 
   5   8   1       16.50       11.19      2.09 o 
   6   8   1       62.52       71.97      3.63 o 
   7   8   1      823.77      790.20     11.12 o 
   8   8   1      483.16      489.07      9.00 o 
   9   8   1      293.99      311.05     15.30 o 
  10   8   1      256.95      256.12      9.78 o 
  11   8   1        3.93        4.74      3.76 o 
  12   8   1        4.18        0.56      3.83 o 
 -12   9   1      146.61      172.94     12.69 o 
 -11   9   1       96.85      101.25      7.45 o 
 -10   9   1        3.07        0.80      2.96 o 
  -9   9   1        1.34        2.78      2.74 o 
  -8   9   1       43.10       64.34      4.71 o 
  -7   9   1       81.44       97.61      5.29 o 
  -6   9   1       43.87       43.43      3.84 o 
  -5   9   1       68.58       64.10      4.18 o 
  -4   9   1        3.25        4.70      1.79 o 
  -3   9   1     1578.00     1628.07     16.07 o 
  -2   9   1      159.32      168.24      4.71 o 
  -1   9   1       35.05       28.13      2.70 o 
   0   9   1       28.36       31.58      1.96 o 
   1   9   1      184.73      191.29      3.85 o 
   2   9   1      244.16      233.33      4.28 o 
   3   9   1      142.70      154.00      4.64 o 
   4   9   1        4.13        8.61      1.73 o 
   5   9   1       53.04       58.22      4.56 o 
   6   9   1       29.39       35.52      3.56 o 
   7   9   1      246.21      264.90      7.64 o 
   8   9   1      437.16      424.74     13.38 o 
   9   9   1       28.33       36.12      5.04 o 
  10   9   1       94.89       92.06     11.07 o 
  11   9   1        3.88        0.84      3.59 o 
  12   9   1        0.61       -1.16      4.27 o 
 -12  10   1        3.30        5.22      4.57 o 
 -11  10   1      105.28      105.25      7.87 o 
 -10  10   1        1.20        0.32      3.92 o 
  -9  10   1        6.92        5.03      3.10 o 
  -8  10   1       32.97       49.27      4.47 o 
  -7  10   1       64.23       48.83      4.35 o 
  -6  10   1        0.36        0.13      2.44 o 
  -5  10   1       74.88       74.56      4.56 o 
  -4  10   1      627.07      592.55     10.68 o 
  -3  10   1      124.75      126.31      4.49 o 
  -2  10   1       88.81       75.02      3.65 o 
  -1  10   1      173.73      188.88      4.66 o 
   0  10   1      229.66      222.79      5.17 o 
   1  10   1       53.53       69.81      2.74 o 
   2  10   1        0.96        1.33      1.44 o 
   3  10   1        8.71        5.23      2.00 o 
   4  10   1       15.19       16.50      2.54 o 
   5  10   1        2.25        3.01      2.32 o 
   6  10   1        4.44        3.12      2.49 o 
   7  10   1       23.05       22.39      3.57 o 
   8  10   1      167.24      184.51     11.26 o 
   9  10   1        1.70       -4.61      3.07 o 
  10  10   1       24.38       32.45      5.34 o 
  11  10   1        0.92        3.25      4.04 o 
 -11  11   1       81.54       90.76      7.68 o 
 -10  11   1        6.39        1.60      3.34 o 
  -9  11   1        1.30       -2.92      2.85 o 
  -8  11   1       49.98       40.35      4.42 o 
  -7  11   1        0.55        1.06      2.65 o 
  -6  11   1        1.16       -1.75      2.26 o 
  -5  11   1       72.88       66.62      4.56 o 
  -4  11   1      148.32      143.21      7.13 o 
  -3  11   1      366.32      320.11      7.03 o 
  -2  11   1        0.26        1.78      1.93 o 
  -1  11   1       35.07       27.82      2.60 o 
   0  11   1      191.23      198.24      5.04 o 
   1  11   1       98.98      100.42      4.35 o 
   2  11   1       37.43       37.47      3.36 o 
   3  11   1       93.55       80.22      3.94 o 
   4  11   1      162.41      163.41      5.93 o 
   5  11   1       17.82       20.91      3.16 o 
   6  11   1       70.90       80.54      6.16 o 
   7  11   1       45.27       39.39      5.10 o 
   8  11   1       35.47       27.93      5.54 o 
   9  11   1        9.49        6.69      3.84 o 
  10  11   1        8.80        7.29      4.21 o 
  11  11   1        2.31        2.13      4.28 o 
 -10  12   1        3.59        2.63      3.99 o 
  -9  12   1       13.10       17.23      4.48 o 
  -8  12   1       21.29       21.18      3.96 o 
  -7  12   1       11.67        8.87      3.22 o 
  -6  12   1        3.07        5.74      2.86 o 
  -5  12   1       58.53       58.09      4.61 o 
  -4  12   1      255.69      251.56      7.61 o 
  -3  12   1      118.88      103.14      5.15 o 
  -2  12   1       44.99       47.96      3.48 o 
  -1  12   1      322.41      308.11      7.81 o 
   0  12   1      529.46      565.35      8.95 o 
   1  12   1      262.06      250.40      7.66 o 
   2  12   1       38.41       35.76      3.30 o 
   3  12   1       70.98       57.32      4.74 o 
   4  12   1        7.60        9.92      3.27 o 
   5  12   1       92.60       95.63      6.27 o 
   6  12   1        0.04       -2.78      2.52 o 
   7  12   1       53.11       53.78      5.84 o 
   8  12   1       40.60       37.43      5.42 o 
   9  12   1        0.27       -0.79      3.76 o 
  10  12   1       25.33       20.92      5.23 o 
  -9  13   1        0.42       -2.70      4.17 o 
  -8  13   1        0.55       -2.70      3.03 o 
  -7  13   1       12.30       17.22      5.05 o 
  -6  13   1        9.96       11.25      3.37 o 
  -5  13   1        4.18        5.86      3.46 o 
  -4  13   1       41.99       35.10      6.66 o 
  -3  13   1        1.01       -2.66      2.83 o 
  -2  13   1        3.83       -0.15      3.40 o 
  -1  13   1      163.55      159.35      5.80 o 
   0  13   1      209.51      209.11      5.86 o 
   1  13   1       69.04       73.51      3.95 o 
   2  13   1      112.83      127.21      5.86 o 
   3  13   1       86.74       77.18      7.72 o 
   4  13   1       58.95       67.12      8.76 o 
   5  13   1       60.97       65.52      5.74 o 
   6  13   1       31.36       41.83     10.63 o 
   7  13   1       78.76       60.13      7.97 o 
   8  13   1        2.89        9.55      5.60 o 
   9  13   1        6.20        7.70      4.47 o 
  -8  14   1        0.19        6.44      3.66 o 
  -7  14   1        0.04        6.63      4.13 o 
  -6  14   1        8.35        5.67      4.89 o 
  -5  14   1       63.16       58.88     13.81 o 
  -4  14   1       23.73       26.84      4.69 o 
  -3  14   1       74.51       68.75      6.08 o 
  -2  14   1        0.88        2.07      3.13 o 
  -1  14   1       66.59       71.39      4.60 o 
   0  14   1        1.04        2.58      2.23 o 
   1  14   1        2.85        2.35      2.24 o 
   2  14   1       91.87       75.50      5.16 o 
   3  14   1        0.23       -1.88      2.96 o 
   4  14   1       84.40       82.00      6.39 o 
   5  14   1       47.52       53.61      5.80 o 
   6  14   1        6.87        3.00      9.30 o 
   7  14   1        8.62       13.46      5.58 o 
   8  14   1        2.29        2.36      4.76 o 
  -7  15   1       10.05        1.78      4.13 o 
  -6  15   1       25.60       34.59      5.53 o 
  -5  15   1       11.27        9.57      4.21 o 
  -4  15   1        1.36       -3.83      3.32 o 
  -3  15   1        0.00       -1.09      3.30 o 
  -2  15   1       28.59       29.76      4.85 o 
  -1  15   1        0.91       -0.63      2.19 o 
   0  15   1        0.12       -0.42      2.24 o 
   1  15   1        0.01        1.12      2.42 o 
   2  15   1       10.00       15.24      4.36 o 
   3  15   1        1.34        3.18      7.27 o 
   4  15   1        0.06        0.18      3.49 o 
   5  15   1        0.59        3.44      4.55 o 
   6  15   1        1.19       -2.73      4.50 o 
  -5  16   1        4.50        3.51      4.21 o 
  -4  16   1        0.14       -5.18      3.45 o 
  -3  16   1        1.57       -4.43      3.51 o 
  -2  16   1        1.93       -0.48      4.29 o 
  -1  16   1        0.19        3.55      3.25 o 
   0  16   1        2.74        1.13      3.52 o 
   1  16   1       30.89       33.62      3.76 o 
   2  16   1        1.05        2.06      3.18 o 
   3  16   1       15.89        9.59      4.88 o 
   4  16   1        0.45       10.20      5.33 o 
   5  16   1        0.29        5.20     10.52 o 
  -1  17   1        0.61       -4.12      2.75 o 
   0  17   1        0.07        1.92      3.21 o 
   1  17   1        7.94       18.14      4.29 o 
 -14   0   2      105.24      121.45      9.65 o 
 -13   0   2      149.72      140.89      9.67 o 
 -12   0   2       14.46       21.00      5.25 o 
 -11   0   2      242.78      239.65     10.62 o 
 -10   0   2       62.20       52.86      5.73 o 
  -9   0   2       11.48       14.14      3.77 o 
  -8   0   2      563.09      527.51     13.60 o 
  -7   0   2      251.26      277.68      7.26 o 
  -6   0   2      446.18      494.99      8.12 o 
  -5   0   2       91.80      120.15      3.69 o 
  -4   0   2      109.16       67.42      2.69 o 
  -3   0   2    25145.98    24621.81    194.96 o 
  -2   0   2     9049.05     8590.37     84.69 o 
  -1   0   2     8494.47     8414.01     66.65 o 
   0   0   2    10403.26    10006.24     95.47 o 
   1   0   2     4213.86     4403.36     47.36 o 
   2   0   2    22831.91    21146.77    202.46 o 
   3   0   2      287.35      363.56      5.74 o 
   4   0   2     7101.90     7069.39     58.76 o 
   5   0   2     4434.78     4437.92     39.65 o 
   6   0   2        0.03       10.24      2.06 o 
   7   0   2       43.72       38.10      3.25 o 
   8   0   2       15.35       31.79      3.29 o 
   9   0   2        7.70        0.35      2.69 o 
  10   0   2     1489.88     1490.06     26.09 o 
  11   0   2      170.07      144.69      8.48 o 
  12   0   2      301.14      256.66     17.20 o 
  13   0   2        0.30       -4.71      5.63 o 
  14   0   2        0.21        1.09      6.02 o 
 -14   1   2        0.75        0.14      3.36 o 
 -13   1   2       37.03       50.51      4.96 o 
 -12   1   2      197.01      222.94      7.69 o 
 -11   1   2        8.87        9.32      3.03 o 
 -10   1   2       35.54       44.49      3.93 o 
  -9   1   2        0.21        0.54      2.00 o 
  -8   1   2     1033.30     1087.06     13.81 o 
  -7   1   2       90.15       82.39      2.57 o 
  -6   1   2      421.65      505.01      5.75 o 
  -5   1   2     4015.70     3988.27     25.14 o 
  -4   1   2     3803.80     3689.06     27.07 o 
  -3   1   2      420.61      500.73      5.58 o 
  -2   1   2    13370.94    12839.97     87.12 o 
  -1   1   2    15386.65    14316.38     87.13 o 
   0   1   2     1649.63     1774.65     12.40 o 
   1   1   2        9.31       12.31      1.02 o 
   2   1   2    10638.03    10181.01     62.53 o 
   3   1   2     8550.90     8320.24     47.68 o 
   4   1   2      483.82      502.16      5.83 o 
   5   1   2       28.59       43.37      1.92 o 
   6   1   2        2.56        2.94      1.24 o 
   7   1   2     1890.66     1828.79     14.95 o 
   8   1   2       93.36       84.33      3.17 o 
   9   1   2       17.25       14.69      2.80 o 
  10   1   2      154.11      133.77      4.94 o 
  11   1   2        1.83        3.05      2.93 o 
  12   1   2        0.03       -0.56      4.43 o 
  13   1   2       10.57        9.65     10.80 o 
  14   1   2        3.83        8.40      5.22 o 
 -14   2   2       44.55       46.62      5.15 o 
 -13   2   2        0.12       -1.40      2.88 o 
 -12   2   2       56.78       69.05      5.08 o 
 -11   2   2      379.06      388.76      9.40 o 
 -10   2   2       14.32       24.19      3.64 o 
  -9   2   2      931.02      882.15     11.33 o 
  -8   2   2      292.89      317.76      8.02 o 
  -7   2   2      179.08      189.25      4.56 o 
  -6   2   2        7.67        6.64      1.51 o 
  -5   2   2       15.77       26.17      2.16 o 
  -4   2   2     6857.09     6904.65     49.69 o 
  -3   2   2     7509.95     7217.83     45.89 o 
  -2   2   2     1545.80     1601.57     13.93 o 
  -1   2   2      155.58      149.05      2.61 o 
   0   2   2     8585.18     8456.88     47.79 o 
   1   2   2      281.32      296.89      3.82 o 
   2   2   2    10535.24     9934.72    106.67 o 
   3   2   2      135.32      135.89      2.67 o 
   4   2   2       23.76       45.47      3.05 o 
   5   2   2     1152.55     1251.86     10.53 o 
   6   2   2     1757.17     1789.64     14.20 o 
   7   2   2       51.89       48.52      2.45 o 
   8   2   2      570.13      538.28      7.38 o 
   9   2   2      234.30      250.43      6.00 o 
  10   2   2       26.95       31.02      3.09 o 
  11   2   2       87.08       85.17      5.98 o 
  12   2   2       16.82       27.92      4.46 o 
  13   2   2       13.48       13.42      4.95 o 
  14   2   2       50.16       47.25      7.80 o 
 -14   3   2        6.63        0.73      3.40 o 
 -13   3   2      163.43      181.82      7.64 o 
 -12   3   2       34.25       48.16      4.64 o 
 -11   3   2       20.06       25.07      6.07 o 
 -10   3   2      386.70      340.97      7.78 o 
  -9   3   2        5.51       15.44      2.36 o 
  -8   3   2      212.80      235.05      5.53 o 
  -7   3   2      388.37      376.64      6.51 o 
  -6   3   2     2552.25     2619.18     21.06 o 
  -5   3   2     1007.39     1169.04     12.55 o 
  -4   3   2      752.41      702.34      7.62 o 
  -3   3   2     2005.86     2210.65     16.52 o 
  -2   3   2     1112.33     1103.76     11.60 o 
  -1   3   2     2691.04     2682.82     18.85 o 
   0   3   2     4227.52     4139.99     25.03 o 
   1   3   2     1000.62      953.09      7.47 o 
   2   3   2      857.79      722.74      6.35 o 
   3   3   2     1104.51     1083.98      9.53 o 
   4   3   2      715.00      770.52      7.35 o 
   5   3   2      319.51      305.82      4.58 o 
   6   3   2      320.34      301.45      5.67 o 
   7   3   2        4.13        5.03      2.08 o 
   8   3   2      349.18      341.65      6.64 o 
   9   3   2      521.14      528.32      8.74 o 
  10   3   2      153.66      156.13     13.12 o 
  11   3   2       54.01       61.39      5.44 o 
  12   3   2       10.78        3.14      3.28 o 
  13   3   2        0.02       -3.56      3.80 o 
  14   3   2       18.84       18.62      6.06 o 
 -14   4   2        3.46       -1.18      3.76 o 
 -13   4   2       41.36       50.69      8.56 o 
 -12   4   2       12.76       12.10      3.40 o 
 -11   4   2       30.50       31.35      3.93 o 
 -10   4   2      262.94      226.99      6.19 o 
  -9   4   2       67.68       65.20      4.40 o 
  -8   4   2        0.69        0.25      1.71 o 
  -7   4   2        4.38        8.08      1.89 o 
  -6   4   2      493.96      481.21      8.77 o 
  -5   4   2      332.31      342.03      5.55 o 
  -4   4   2       21.22        9.70      1.92 o 
  -3   4   2       12.45       13.57      1.04 o 
  -2   4   2     2890.31     2929.03     30.48 o 
  -1   4   2     1758.32     1711.00     13.55 o 
   0   4   2       85.42       74.35      3.08 o 
   1   4   2      240.23      237.56      3.35 o 
   2   4   2        1.60        1.96      0.85 o 
   3   4   2      192.95      204.47      3.41 o 
   4   4   2      430.42      431.16      5.38 o 
   5   4   2      430.31      340.46      5.73 o 
   6   4   2     1095.27     1076.10     10.29 o 
   7   4   2       15.08       19.47      2.42 o 
   8   4   2      704.36      642.63      9.41 o 
   9   4   2      161.67      126.44      5.47 o 
  10   4   2      150.20      140.79      5.99 o 
  11   4   2       31.16       31.85      3.86 o 
  12   4   2       11.13       12.52      3.89 o 
  13   4   2       85.67       93.09     12.43 o 
  14   4   2        7.55        2.35      6.48 o 
 -14   5   2       17.86       20.97      4.86 o 
 -13   5   2        1.15       -0.74      3.66 o 
 -12   5   2      223.90      234.63      9.68 o 
 -11   5   2      122.50      161.55     11.55 o 
 -10   5   2       69.02       73.52      4.16 o 
  -9   5   2       40.42       42.63      3.32 o 
  -8   5   2       57.30       71.15      3.87 o 
  -7   5   2       80.87       75.68      3.42 o 
  -6   5   2      331.75      328.25      5.94 o 
  -5   5   2      343.09      305.69      7.14 o 
  -4   5   2     2241.03     2176.02     15.40 o 
  -3   5   2      575.16      539.56      6.60 o 
  -2   5   2       24.98       32.18      1.89 o 
  -1   5   2      674.60      708.19      7.03 o 
   0   5   2     1820.84     1799.63     11.96 o 
   1   5   2     1125.57     1104.85      9.11 o 
   2   5   2      139.21      165.04      2.86 o 
   3   5   2       52.34       35.64      1.82 o 
   4   5   2     1184.69     1193.67     10.45 o 
   5   5   2      761.89      743.66      8.02 o 
   6   5   2      759.37      797.45      8.72 o 
   7   5   2       35.11       33.41      3.25 o 
   8   5   2      294.75      270.52      7.58 o 
   9   5   2      795.88      750.41     18.80 o 
  10   5   2      110.57      108.35      7.99 o 
  11   5   2       24.23       29.19      6.30 o 
  12   5   2       29.97       26.27      3.89 o 
  13   5   2        6.94       14.50      4.41 o 
 -14   6   2       57.61       46.96      6.40 o 
 -13   6   2       53.09       55.94      6.35 o 
 -12   6   2        3.57        4.58      3.81 o 
 -11   6   2        0.04        2.28      2.97 o 
 -10   6   2       26.91       30.53      3.83 o 
  -9   6   2        2.67       -3.35      2.24 o 
  -8   6   2       16.87       28.83      4.55 o 
  -7   6   2        5.55        2.30      2.15 o 
  -6   6   2      137.90      149.25      4.23 o 
  -5   6   2      115.02      143.30      3.80 o 
  -4   6   2     3078.28     3179.46     21.41 o 
  -3   6   2       21.35       29.50      2.02 o 
  -2   6   2      159.08      161.61      4.83 o 
  -1   6   2        3.55        1.45      1.05 o 
   0   6   2     2083.04     2058.39     13.76 o 
   1   6   2       71.22       92.33      2.97 o 
   2   6   2     1690.80     1780.38     12.50 o 
   3   6   2        5.29        9.71      1.36 o 
   4   6   2      373.15      386.94      5.52 o 
   5   6   2      271.98      281.33      4.93 o 
   6   6   2      308.36      332.75      5.57 o 
   7   6   2       74.21       81.64      3.72 o 
   8   6   2       87.60       83.97      7.94 o 
   9   6   2      652.48      644.41     11.84 o 
  10   6   2      185.31      187.01      6.87 o 
  11   6   2       22.71       22.68      3.68 o 
  12   6   2       20.72       16.19      3.67 o 
  13   6   2        0.80       -2.74      3.36 o 
 -13   7   2        1.61        3.82      3.96 o 
 -12   7   2       83.89       79.19      5.83 o 
 -11   7   2      129.39      136.53      6.64 o 
 -10   7   2      105.51      107.39      5.79 o 
  -9   7   2        1.61        2.45      2.62 o 
  -8   7   2      257.85      222.30      7.14 o 
  -7   7   2       21.21       20.82      3.00 o 
  -6   7   2        3.74        6.36      2.23 o 
  -5   7   2       27.18       34.87      4.28 o 
  -4   7   2       27.16       30.28      2.35 o 
  -3   7   2      610.78      640.47      8.22 o 
  -2   7   2     3973.75     4041.48     29.69 o 
  -1   7   2     1031.80     1192.17     10.93 o 
   0   7   2      988.73     1015.19      8.60 o 
   1   7   2      105.54      128.86      3.15 o 
   2   7   2      448.45      440.56      5.31 o 
   3   7   2      263.93      278.23      4.73 o 
   4   7   2      312.79      332.88      5.36 o 
   5   7   2      179.86      168.35      5.80 o 
   6   7   2      157.45      155.99      4.68 o 
   7   7   2      356.01      347.32      7.03 o 
   8   7   2        0.80        3.38      2.57 o 
   9   7   2       35.62       43.51      4.13 o 
  10   7   2       28.37       29.59      4.64 o 
  11   7   2       30.25       19.21      3.62 o 
  12   7   2        0.44       -3.83      2.62 o 
  13   7   2       26.38       37.09      8.75 o 
 -13   8   2        9.65       11.17      6.79 o 
 -12   8   2       72.84       68.54      6.00 o 
 -11   8   2       51.10       43.05      4.88 o 
 -10   8   2       39.05       51.93      5.42 o 
  -9   8   2       30.06       31.95      3.87 o 
  -8   8   2        0.49       -1.36      2.34 o 
  -7   8   2       93.43       87.17      4.92 o 
  -6   8   2        7.18       10.24      2.47 o 
  -5   8   2       72.38       70.75      4.06 o 
  -4   8   2      199.57      190.80      4.69 o 
  -3   8   2      127.68      123.17      6.95 o 
  -2   8   2      953.31      875.98     11.60 o 
  -1   8   2     1314.55     1363.54     10.97 o 
   0   8   2     1034.27     1001.45      9.43 o 
   1   8   2     1843.62     1795.46     14.47 o 
   2   8   2        8.59        5.27      1.28 o 
   3   8   2      125.47      131.47      3.56 o 
   4   8   2      246.91      236.58      5.75 o 
   5   8   2      644.44      609.93      8.02 o 
   6   8   2      194.48      199.69      5.42 o 
   7   8   2       52.99       47.62      5.85 o 
   8   8   2      310.84      314.80      9.23 o 
   9   8   2        0.53        1.35      2.72 o 
  10   8   2        0.06       -2.62      2.63 o 
  11   8   2       10.58        8.59      3.89 o 
  12   8   2       15.16        7.67      8.01 o 
 -12   9   2       12.64       19.01      4.27 o 
 -11   9   2       80.55       87.13      6.11 o 
 -10   9   2       18.63       22.60      4.05 o 
  -9   9   2        0.87        2.22      2.68 o 
  -8   9   2       60.80       64.50      4.80 o 
  -7   9   2      225.23      230.79      7.40 o 
  -6   9   2     1023.77      933.89     19.16 o 
  -5   9   2        1.12        2.48      2.33 o 
  -4   9   2       73.23       84.91      4.51 o 
  -3   9   2      552.79      524.11      9.82 o 
  -2   9   2      198.60      192.86      4.99 o 
  -1   9   2      141.39      136.92      3.84 o 
   0   9   2       19.27       22.42      2.08 o 
   1   9   2      131.75      122.62      3.16 o 
   2   9   2      230.71      208.75      6.42 o 
   3   9   2       16.50       14.32      2.10 o 
   4   9   2      155.80      157.39      4.20 o 
   5   9   2        2.06        5.76      2.23 o 
   6   9   2      163.83      184.35      5.48 o 
   7   9   2        1.21       -1.07      2.47 o 
   8   9   2      864.29      875.93     19.00 o 
   9   9   2        0.86       -1.60      3.26 o 
  10   9   2        2.44        0.47      3.50 o 
  11   9   2        1.49       -3.21      3.51 o 
  12   9   2       13.43       16.87      6.40 o 
 -12  10   2       92.35       87.79      6.71 o 
 -11  10   2       31.90       27.92      4.69 o 
 -10  10   2        0.29       -2.85      2.80 o 
  -9  10   2       23.68       27.43      4.06 o 
  -8  10   2        1.43        4.41      2.79 o 
  -7  10   2        2.60        0.30      2.45 o 
  -6  10   2       84.92       86.32      5.12 o 
  -5  10   2       40.82       39.39      3.88 o 
  -4  10   2      421.79      410.73      9.06 o 
  -3  10   2     1675.88     1637.78     16.84 o 
  -2  10   2      102.98      106.95      4.20 o 
  -1  10   2       78.08       91.95      3.59 o 
   0  10   2      376.97      374.09      6.48 o 
   1  10   2      245.83      204.94      4.75 o 
   2  10   2       10.20       19.39      3.71 o 
   3  10   2      221.85      224.03      5.63 o 
   4  10   2        2.84        5.28      1.97 o 
   5  10   2      174.75      169.58      8.70 o 
   6  10   2       85.22       93.16     10.03 o 
   7  10   2        1.25        0.47      3.08 o 
   8  10   2      287.80      281.14     10.13 o 
   9  10   2       45.91       37.32      5.40 o 
  10  10   2       58.25       62.32      6.54 o 
  11  10   2        5.00       -0.31      5.26 o 
 -11  11   2       11.18       11.92      4.00 o 
 -10  11   2        0.43        2.66      3.42 o 
  -9  11   2       10.19        8.70      3.57 o 
  -8  11   2       13.64       26.73      5.10 o 
  -7  11   2       69.39       63.26      4.93 o 
  -6  11   2        3.26        3.04      2.67 o 
  -5  11   2        0.99        0.96      2.32 o 
  -4  11   2      114.52      131.62      7.16 o 
  -3  11   2      636.75      628.51     11.50 o 
  -2  11   2        4.81        3.40      2.18 o 
  -1  11   2      722.88      760.30      9.95 o 
   0  11   2       95.45       81.24      3.65 o 
   1  11   2        6.89        6.39      1.79 o 
   2  11   2       46.50       49.44      2.97 o 
   3  11   2        0.40        1.46      2.27 o 
   4  11   2      144.02      139.46      5.69 o 
   5  11   2       80.61       69.88      4.50 o 
   6  11   2       25.34       34.42      6.21 o 
   7  11   2        0.45       -3.49      3.08 o 
   8  11   2        9.85       13.43      4.15 o 
   9  11   2        1.93        1.08      3.77 o 
  10  11   2        0.99       -3.07      3.70 o 
 -10  12   2        0.10       -1.04      3.35 o 
  -9  12   2        2.04        0.66      3.11 o 
  -8  12   2       11.98       13.25      3.69 o 
  -7  12   2       33.89       30.08      4.54 o 
  -6  12   2       71.76       74.83      5.26 o 
  -5  12   2       43.07       53.76      6.36 o 
  -4  12   2       46.15       49.85      5.80 o 
  -3  12   2      219.78      187.11      6.63 o 
  -2  12   2       13.69       13.96      2.65 o 
  -1  12   2       51.85       58.51      3.71 o 
   0  12   2       12.81        6.52      2.43 o 
   1  12   2       35.13       31.69      2.92 o 
   2  12   2        4.75       10.47      2.41 o 
   3  12   2      161.01      154.43      6.07 o 
   4  12   2      124.75      146.70      7.12 o 
   5  12   2       30.68       25.17      8.77 o 
   6  12   2        8.67       11.36      4.59 o 
   7  12   2        0.50        3.84      4.62 o 
   8  12   2        6.38        5.47      3.77 o 
   9  12   2       20.68       13.25      4.50 o 
  10  12   2        9.86       15.90      5.15 o 
  -9  13   2        9.41        7.36      4.04 o 
  -8  13   2       61.30       63.30      5.63 o 
  -7  13   2        0.02        0.44      3.04 o 
  -6  13   2        8.73        4.28      3.06 o 
  -5  13   2        0.00       -0.99      2.57 o 
  -4  13   2       77.30       84.06      6.94 o 
  -3  13   2        5.37        8.33      2.95 o 
  -2  13   2       28.69       32.21      4.59 o 
  -1  13   2       20.19       15.34      4.44 o 
   0  13   2       29.77       30.35      3.02 o 
   1  13   2        6.31        9.96      2.41 o 
   2  13   2        0.91        2.13      2.20 o 
   3  13   2       31.70       28.77      3.74 o 
   4  13   2        7.86        6.09      4.40 o 
   5  13   2        0.43       -0.19      4.43 o 
   6  13   2       65.03       61.67     10.65 o 
   7  13   2       18.33       12.59      5.58 o 
   8  13   2       22.03       10.45      6.81 o 
   9  13   2       17.94       14.05      5.88 o 
  -8  14   2       24.92       24.86      5.12 o 
  -7  14   2        1.75       -0.46      3.07 o 
  -6  14   2        0.02       -2.14      3.10 o 
  -5  14   2       11.50        6.18      3.82 o 
  -4  14   2        0.97       -1.01      3.17 o 
  -3  14   2       35.62       26.20      4.62 o 
  -2  14   2       18.00       13.65      3.91 o 
  -1  14   2        0.33        0.21      2.64 o 
   0  14   2       30.45       27.12      3.20 o 
   1  14   2        2.20        1.80      2.13 o 
   2  14   2        0.13       -1.20      2.34 o 
   3  14   2        0.66        0.85      3.04 o 
   4  14   2       14.44       12.05      4.88 o 
   5  14   2        0.91        3.88      4.62 o 
   6  14   2       21.76       19.14      5.97 o 
   7  14   2        3.09        5.97      6.37 o 
   8  14   2        1.78        6.42      5.19 o 
  -7  15   2        5.26       -0.51      4.39 o 
  -6  15   2        0.38        1.74      4.12 o 
  -5  15   2        0.51        9.78      4.24 o 
  -4  15   2        3.89       -4.84      3.24 o 
  -3  15   2       11.44        8.00      4.11 o 
  -2  15   2        2.52        1.22      3.38 o 
  -1  15   2        0.92        1.15      2.85 o 
   0  15   2       19.91       23.88      3.21 o 
   1  15   2        0.85        1.69      2.35 o 
   2  15   2        2.48       -2.17      2.85 o 
   3  15   2        8.21       14.64      4.53 o 
   4  15   2       12.71        6.62      4.72 o 
   5  15   2        0.44        2.23      4.35 o 
   6  15   2        3.34        6.51      7.97 o 
  -5  16   2        2.41        7.30      4.33 o 
  -4  16   2        0.71       -3.54      4.09 o 
  -3  16   2        0.63        1.13      3.68 o 
  -2  16   2        5.99       -0.57      3.65 o 
  -1  16   2        4.58        7.09      3.43 o 
   0  16   2       39.67       55.20      4.38 o 
   1  16   2        7.86        5.31      2.86 o 
   2  16   2       10.28        9.34      4.43 o 
   3  16   2        0.91        5.26      4.03 o 
   4  16   2       31.99       28.58      6.72 o 
 -14   1   3      113.60      133.11      7.06 o 
 -13   1   3        7.87        3.65      3.20 o 
 -12   1   3       10.27        7.58      3.04 o 
 -11   1   3      111.07       88.44      6.73 o 
 -10   1   3       48.59       43.48      3.98 o 
  -9   1   3        0.48        0.32      2.16 o 
  -8   1   3       33.08       33.21      2.51 o 
  -7   1   3      514.53      571.64      6.67 o 
  -6   1   3       63.70       70.48      2.36 o 
  -5   1   3     1054.68     1102.61      9.36 o 
  -4   1   3     2995.98     3188.17     20.57 o 
  -3   1   3     8805.68     8818.83     55.39 o 
  -2   1   3     9526.60     9674.29     54.69 o 
  -1   1   3      538.79      514.76      4.90 o 
   0   1   3     3399.83     3554.08     21.58 o 
   1   1   3     7227.32     7159.29     44.73 o 
   2   1   3     3864.77     4139.07     27.85 o 
   3   1   3     4402.44     4274.21     29.19 o 
   4   1   3     1934.75     1805.09     13.27 o 
   5   1   3     2835.40     2790.59     19.38 o 
   6   1   3      629.39      591.68      7.00 o 
   7   1   3       39.39       55.52      2.91 o 
   8   1   3        5.30        3.94      1.71 o 
   9   1   3       60.88       56.74      3.53 o 
  10   1   3        4.73        5.85      2.55 o 
  11   1   3        5.46        7.28      5.50 o 
  12   1   3      112.40      103.43     17.74 o 
  13   1   3       12.08        7.44      4.94 o 
  14   1   3       66.13       71.94      9.19 o 
 -14   2   3       49.19       60.83      5.82 o 
 -13   2   3        1.87        2.74      3.15 o 
 -12   2   3      104.60      105.67      5.79 o 
 -11   2   3        3.78        5.08      2.82 o 
 -10   2   3      102.40      124.33      5.63 o 
  -9   2   3       52.29       80.84      3.83 o 
  -8   2   3      142.56      151.35      5.07 o 
  -7   2   3      856.28      940.62     10.82 o 
  -6   2   3     3661.25     3620.88     28.69 o 
  -5   2   3      764.56      764.33      9.49 o 
  -4   2   3     2994.81     2949.57     19.37 o 
  -3   2   3     2217.42     2376.97     15.84 o 
  -2   2   3      122.10      128.79      2.60 o 
  -1   2   3     6185.18     6132.14     35.65 o 
   0   2   3     6801.84     6752.41     49.52 o 
   1   2   3     5518.83     5432.97     35.07 o 
   2   2   3     4921.98     4645.31     31.09 o 
   3   2   3     1530.44     1722.30     16.37 o 
   4   2   3     3180.51     3624.93     30.08 o 
   5   2   3      143.11      172.39      3.80 o 
   6   2   3      177.96      187.13      3.91 o 
   7   2   3      196.19      156.95      3.91 o 
   8   2   3       63.81       49.06      2.74 o 
   9   2   3      882.36      903.67     13.53 o 
  10   2   3       12.04        6.63      2.60 o 
  11   2   3       75.51       49.82      6.74 o 
  12   2   3       33.92       49.66     10.58 o 
  13   2   3       10.23       22.33      5.83 o 
  14   2   3       10.85       11.77      9.14 o 
 -14   3   3       50.83       38.57      5.70 o 
 -13   3   3        1.06       -0.69      2.98 o 
 -12   3   3      179.32      159.08      6.97 o 
 -11   3   3        7.14        6.46      2.80 o 
 -10   3   3      102.65      108.37      5.40 o 
  -9   3   3        2.32        4.93      2.01 o 
  -8   3   3      234.20      252.16      6.74 o 
  -7   3   3      256.13      211.25      5.15 o 
  -6   3   3      114.51      144.55      4.02 o 
  -5   3   3      888.24     1015.29     10.48 o 
  -4   3   3      365.16      444.73      5.93 o 
  -3   3   3      174.54      226.20      3.28 o 
  -2   3   3      132.81      117.11      2.82 o 
  -1   3   3       64.74       48.93      1.90 o 
   0   3   3      937.19      980.56      7.27 o 
   1   3   3     1892.36     1791.25     11.58 o 
   2   3   3       19.92       18.42      1.50 o 
   3   3   3      290.96      285.56      5.23 o 
   4   3   3     3793.28     3931.00     25.41 o 
   5   3   3       44.03       58.35      2.29 o 
   6   3   3       88.63      120.15      3.31 o 
   7   3   3      601.07      593.73      7.55 o 
   8   3   3      781.00      771.47     19.97 o 
   9   3   3      166.60      144.80      5.85 o 
  10   3   3       76.61       66.79      4.48 o 
  11   3   3        4.79        2.45      2.62 o 
  12   3   3        1.56        0.38      3.86 o 
  13   3   3        9.83        9.34      5.26 o 
 -14   4   3        5.61        0.98      4.01 o 
 -13   4   3        2.20        2.17      3.92 o 
 -12   4   3        0.38        2.78      3.41 o 
 -11   4   3       25.09       14.58      3.16 o 
 -10   4   3      259.52      273.99      9.80 o 
  -9   4   3        0.48        2.95      2.04 o 
  -8   4   3       17.77       15.87      2.32 o 
  -7   4   3     1369.80     1368.04     14.16 o 
  -6   4   3      271.75      307.16      6.25 o 
  -5   4   3      253.31      301.62      6.27 o 
  -4   4   3     4605.21     4634.87     28.84 o 
  -3   4   3     1160.05     1149.60     10.66 o 
  -2   4   3      975.59      873.59      9.41 o 
  -1   4   3      336.56      330.86      4.81 o 
   0   4   3      126.65      115.02      2.97 o 
   1   4   3      704.19      712.41      9.18 o 
   2   4   3      739.42      734.83      6.93 o 
   3   4   3      693.37      670.42      6.78 o 
   4   4   3     2291.70     2138.50     15.80 o 
   5   4   3     2652.78     2610.65     18.95 o 
   6   4   3       29.12       35.02      2.17 o 
   7   4   3       27.22       27.03      2.57 o 
   8   4   3       54.32       49.38      3.88 o 
   9   4   3      131.18      125.88      5.56 o 
  10   4   3        6.24        2.57      2.47 o 
  11   4   3      191.93      187.72     11.16 o 
  12   4   3       42.77       31.36      6.42 o 
  13   4   3       57.67       63.13      8.40 o 
 -14   5   3        3.38        3.68      4.09 o 
 -13   5   3       15.64       20.00      4.70 o 
 -12   5   3      205.04      218.65     21.75 o 
 -11   5   3       50.08       48.56      5.51 o 
 -10   5   3        0.52        3.96      4.68 o 
  -9   5   3        0.40       -0.38      2.25 o 
  -8   5   3       93.26       86.14      7.06 o 
  -7   5   3      139.13      166.29      4.72 o 
  -6   5   3        0.11       -1.99      1.40 o 
  -5   5   3       99.65       80.25      2.98 o 
  -4   5   3      100.19       81.25      2.24 o 
  -3   5   3       31.15       34.84      2.03 o 
  -2   5   3      732.30      652.72      7.61 o 
  -1   5   3       10.88        4.85      1.39 o 
   0   5   3      597.25      598.85      5.66 o 
   1   5   3      220.49      244.70      4.64 o 
   2   5   3     3684.14     3724.75     22.12 o 
   3   5   3     1294.55     1287.57     10.90 o 
   4   5   3      260.74      281.48      4.59 o 
   5   5   3      568.56      546.97      6.87 o 
   6   5   3       48.26       39.27      2.93 o 
   7   5   3      377.80      369.77      9.79 o 
   8   5   3       44.46       33.13      3.45 o 
   9   5   3       85.25       76.88      4.66 o 
  10   5   3       17.71       10.38      2.86 o 
  11   5   3        5.09        8.94      3.02 o 
  12   5   3       70.92       79.97      7.89 o 
  13   5   3       26.62       15.08      5.86 o 
 -13   6   3        0.59       -1.56      5.19 o 
 -12   6   3       21.00       15.55      4.22 o 
 -11   6   3       89.70       86.93      5.68 o 
 -10   6   3      223.51      232.21      7.69 o 
  -9   6   3      410.55      439.31      9.95 o 
  -8   6   3      161.66      164.17      6.19 o 
  -7   6   3      143.12      140.93      5.40 o 
  -6   6   3        4.27        4.73      2.78 o 
  -5   6   3     1092.99     1053.76     15.49 o 
  -4   6   3       29.63       51.37      3.77 o 
  -3   6   3       86.57       70.32      2.83 o 
  -2   6   3     3444.63     3343.09     25.17 o 
  -1   6   3      105.96       98.99      3.16 o 
   0   6   3     2519.09     2433.70     15.89 o 
   1   6   3     2028.39     2136.22     15.68 o 
   2   6   3     1589.57     1736.32     12.37 o 
   3   6   3       10.60       26.18      1.82 o 
   4   6   3      385.41      406.25      5.82 o 
   5   6   3       33.40       48.22      2.46 o 
   6   6   3     1072.62     1029.37     12.06 o 
   7   6   3      286.04      290.71      7.41 o 
   8   6   3        0.47       -2.99      1.99 o 
   9   6   3      278.85      254.01      7.64 o 
  10   6   3       13.03       14.07      3.17 o 
  11   6   3      102.35      106.22      5.97 o 
  12   6   3       27.77       23.79      3.98 o 
  13   6   3       79.66       75.81      8.89 o 
 -13   7   3        7.17        4.12      4.86 o 
 -12   7   3       16.79       18.44      8.11 o 
 -11   7   3        0.65        1.84      3.95 o 
 -10   7   3       40.65       28.98      5.17 o 
  -9   7   3       13.83        2.87      2.61 o 
  -8   7   3        0.89        4.17      2.57 o 
  -7   7   3        0.67        1.45      2.24 o 
  -6   7   3      332.89      312.86      8.32 o 
  -5   7   3      444.01      484.71      9.10 o 
  -4   7   3      752.39      732.12     10.56 o 
  -3   7   3       28.44       24.36      2.38 o 
  -2   7   3      840.50      780.92      9.43 o 
  -1   7   3       10.73       10.08      1.75 o 
   0   7   3      414.47      394.84      4.88 o 
   1   7   3      452.79      421.93      7.04 o 
   2   7   3        8.54       15.33      1.58 o 
   3   7   3      493.41      431.94      6.09 o 
   4   7   3        5.69        5.13      1.52 o 
   5   7   3        3.85        8.16      1.79 o 
   6   7   3      146.88      144.36      4.68 o 
   7   7   3      249.74      226.99      6.96 o 
   8   7   3       84.70       98.97      5.18 o 
   9   7   3      301.77      290.25      8.24 o 
  10   7   3      103.01      111.62      5.97 o 
  11   7   3      134.69      153.60      7.07 o 
  12   7   3       14.60       17.66      3.91 o 
 -13   8   3       51.10       54.95      6.63 o 
 -12   8   3       19.59       18.05      4.11 o 
 -11   8   3        5.12        5.45      3.23 o 
 -10   8   3        5.66        4.21      3.42 o 
  -9   8   3       37.78       24.09      3.65 o 
  -8   8   3       23.58       30.20      3.81 o 
  -7   8   3       66.42       79.66      4.95 o 
  -6   8   3        3.61       -3.56      2.38 o 
  -5   8   3       70.66       78.71      4.35 o 
  -4   8   3       39.19       33.44      3.18 o 
  -3   8   3      654.38      685.30      9.20 o 
  -2   8   3      281.31      282.55      5.85 o 
  -1   8   3       14.34       13.95      2.00 o 
   0   8   3        0.50        6.08      1.57 o 
   1   8   3      465.24      481.21      5.99 o 
   2   8   3       95.42       93.01      2.78 o 
   3   8   3       15.79       20.75      1.98 o 
   4   8   3       38.35       43.69      2.59 o 
   5   8   3       11.63       16.39      2.39 o 
   6   8   3        0.09        4.29      2.40 o 
   7   8   3      803.38      806.16     13.31 o 
   8   8   3        0.54        0.75      2.50 o 
   9   8   3       31.46       35.97      4.03 o 
  10   8   3        1.52       -1.22      2.59 o 
  11   8   3        0.98       -2.60      2.79 o 
  12   8   3        1.95       -0.23      4.16 o 
 -12   9   3       74.25       92.53      7.18 o 
 -11   9   3       12.79        5.85      3.47 o 
 -10   9   3        0.11        7.43      3.16 o 
  -9   9   3       25.01       22.26      3.73 o 
  -8   9   3       58.66       54.37      4.62 o 
  -7   9   3       51.71       47.25      4.52 o 
  -6   9   3     1204.58     1155.06     16.46 o 
  -5   9   3      557.14      554.89     10.62 o 
  -4   9   3      115.26      118.01      5.13 o 
  -3   9   3        8.05        2.67      1.89 o 
  -2   9   3        4.32        6.68      2.25 o 
  -1   9   3       31.61       36.20      2.52 o 
   0   9   3        0.60       -0.45      1.41 o 
   1   9   3       53.57       58.26      2.92 o 
   2   9   3        4.24        4.35      1.46 o 
   3   9   3       13.38       18.09      2.05 o 
   4   9   3       79.45       83.47      4.40 o 
   5   9   3       16.93       17.64      2.59 o 
   6   9   3      141.74      131.94      5.68 o 
   7   9   3      171.66      176.88      6.69 o 
   8   9   3      236.91      256.24      9.85 o 
   9   9   3       23.96       27.98      4.03 o 
  10   9   3        3.42       -2.99      3.40 o 
  11   9   3        2.04       -0.36      4.04 o 
 -12  10   3        1.44        1.00      3.63 o 
 -11  10   3        0.60        3.24      3.43 o 
 -10  10   3        1.25       -1.98      2.90 o 
  -9  10   3       85.35       73.19      5.57 o 
  -8  10   3        4.21        8.41      4.11 o 
  -7  10   3       63.49       39.84      5.09 o 
  -6  10   3      115.29      131.24      8.78 o 
  -5  10   3        0.20        0.48      2.44 o 
  -4  10   3       63.23       63.02      4.41 o 
  -3  10   3       39.56       48.64      3.45 o 
  -2  10   3      106.27      100.64      4.20 o 
  -1  10   3       11.04        9.91      2.03 o 
   0  10   3       39.82       36.46      2.74 o 
   1  10   3       40.59       41.99      2.50 o 
   2  10   3        0.05        4.68      1.76 o 
   3  10   3       45.69       48.20      3.81 o 
   4  10   3      133.78      149.43      4.99 o 
   5  10   3        0.54        2.48      3.34 o 
   6  10   3       46.24       39.95      5.09 o 
   7  10   3        1.96        1.48      3.24 o 
   8  10   3       15.38       12.89      5.70 o 
   9  10   3        7.42        7.35      3.94 o 
  10  10   3        0.69        2.42      3.77 o 
  11  10   3        6.88        9.84      4.99 o 
 -11  11   3       16.63       18.78      4.27 o 
 -10  11   3        2.90        5.35      3.79 o 
  -9  11   3       42.99       46.51      4.96 o 
  -8  11   3        0.52        2.89      2.94 o 
  -7  11   3       11.39       17.21      3.46 o 
  -6  11   3      103.16      101.74      5.69 o 
  -5  11   3      120.77      124.04      5.96 o 
  -4  11   3       39.73       34.50      3.97 o 
  -3  11   3      478.02      474.98     13.49 o 
  -2  11   3      915.81      857.20     11.88 o 
  -1  11   3      347.62      347.35      7.41 o 
   0  11   3        3.07        4.43      2.05 o 
   1  11   3       70.32       69.07      3.17 o 
   2  11   3      136.32      140.32      4.45 o 
   3  11   3       97.83       94.38      4.27 o 
   4  11   3       40.23       45.15      3.88 o 
   5  11   3        4.07       -0.15      3.65 o 
   6  11   3       33.88       18.50      5.15 o 
   7  11   3       70.34       88.04      6.53 o 
   8  11   3        2.34        6.90      3.74 o 
   9  11   3        1.21        3.12      3.72 o 
  10  11   3        0.19        0.83      3.72 o 
 -10  12   3        0.02       -3.25      3.27 o 
  -9  12   3        3.83        5.51      3.39 o 
  -8  12   3        0.01       -2.58      2.86 o 
  -7  12   3        7.57       10.58      3.41 o 
  -6  12   3       23.77       29.52      4.15 o 
  -5  12   3       52.15       32.47      4.11 o 
  -4  12   3       27.45       34.50      4.05 o 
  -3  12   3       11.68       14.95      4.79 o 
  -2  12   3      105.65      123.31      6.09 o 
  -1  12   3        5.72       10.99      2.49 o 
   0  12   3       75.31       73.05      3.75 o 
   1  12   3        0.04        2.10      1.75 o 
   2  12   3      147.97      132.25      4.61 o 
   3  12   3       45.38       46.75      6.49 o 
   4  12   3        0.46       -1.34      3.75 o 
   5  12   3       43.82       49.17     12.83 o 
   6  12   3       97.78       91.48     12.31 o 
   7  12   3       62.26       68.44      7.92 o 
   8  12   3        1.41        1.47      4.80 o 
   9  12   3       10.01       15.06      5.69 o 
  -9  13   3        5.92        9.11      4.02 o 
  -8  13   3       20.07       16.63      4.11 o 
  -7  13   3        0.93        2.53      3.17 o 
  -6  13   3       38.41       43.76      4.83 o 
  -5  13   3       98.21      102.89      6.00 o 
  -4  13   3       36.87       35.16      4.12 o 
  -3  13   3      193.47      186.67      7.23 o 
  -2  13   3      152.74      167.40      7.58 o 
  -1  13   3      105.81      108.25      6.74 o 
   0  13   3        1.57        0.64      4.22 o 
   1  13   3       35.10       25.20      3.96 o 
   2  13   3       79.27       97.24      4.36 o 
   3  13   3       51.36       49.03      5.37 o 
   4  13   3       35.97       41.76      6.48 o 
   5  13   3       12.99        4.97      4.49 o 
   6  13   3       56.79       65.67     11.00 o 
   7  13   3       24.75       26.86      7.53 o 
   8  13   3       39.89       40.43     10.13 o 
  -8  14   3       16.71       20.06      4.64 o 
  -7  14   3        3.86        7.23      3.55 o 
  -6  14   3        5.60        5.86      3.41 o 
  -5  14   3       15.73        8.34      3.41 o 
  -4  14   3        1.47       -1.52      2.78 o 
  -3  14   3      161.82      177.27     13.59 o 
  -2  14   3        7.72        5.41      3.53 o 
  -1  14   3        6.01        9.88      3.04 o 
   0  14   3        2.42        0.28      2.63 o 
   1  14   3        7.33       12.92      2.58 o 
   2  14   3       28.11       27.92      4.61 o 
   3  14   3       19.16       16.55      4.20 o 
   4  14   3        5.72        3.64      4.38 o 
   5  14   3        6.31        7.64      4.91 o 
   6  14   3       33.99       38.69      8.97 o 
   7  14   3       66.16       60.79     14.14 o 
  -6  15   3        7.44        1.64      4.87 o 
  -5  15   3        3.51        2.47      4.00 o 
  -4  15   3       37.07       40.34      5.85 o 
  -3  15   3       21.86       23.71      4.72 o 
  -2  15   3       10.20       10.35      4.03 o 
  -1  15   3       16.52       21.47      5.46 o 
   0  15   3       34.58       43.28      3.83 o 
   1  15   3       18.70       11.66      3.21 o 
   2  15   3        7.25       11.43      3.56 o 
   3  15   3        5.09        0.62      4.80 o 
   4  15   3       13.63       23.48     13.36 o 
   5  15   3        0.55       -6.35      6.05 o 
   6  15   3       26.23       45.72      7.93 o 
  -4  16   3        9.72        6.25      4.34 o 
  -3  16   3        7.59        2.90      4.20 o 
  -2  16   3        1.65       -0.98      3.84 o 
  -1  16   3       15.79       18.72      4.02 o 
   0  16   3        4.15        5.03      3.24 o 
   1  16   3        0.27       -0.21      3.20 o 
   2  16   3        1.11        1.81      3.74 o 
   3  16   3       13.18       14.24      4.53 o 
 -14   0   4       56.91       57.43      9.73 o 
 -13   0   4       25.39       36.78      6.28 o 
 -12   0   4       61.93       66.09     10.52 o 
 -11   0   4       18.33       21.74      5.24 o 
 -10   0   4       70.53       60.63      6.30 o 
  -9   0   4      313.20      293.99     13.79 o 
  -8   0   4       79.67       55.74      7.03 o 
  -7   0   4      252.88      243.19      7.08 o 
  -6   0   4      866.13      829.22     11.88 o 
  -5   0   4       55.58      103.85      6.91 o 
  -4   0   4     3160.04     3248.23     30.32 o 
  -3   0   4     3408.11     3299.33     30.21 o 
  -2   0   4     2153.79     2184.70     21.20 o 
  -1   0   4     3208.07     3038.17     27.62 o 
   0   0   4      404.26      392.91      6.29 o 
   1   0   4     3954.02     3998.11     34.90 o 
   2   0   4     5241.41     5113.38     62.70 o 
   3   0   4      204.32      223.29      4.69 o 
   4   0   4     2518.80     2725.40     26.53 o 
   5   0   4     3712.77     3556.96     33.75 o 
   6   0   4     1080.90     1066.04     14.38 o 
   7   0   4      121.54      136.73      6.49 o 
   8   0   4      446.43      420.29     12.59 o 
   9   0   4        0.89        8.68      3.81 o 
  10   0   4       31.64       15.39      4.51 o 
  11   0   4      121.17      103.32     12.61 o 
  12   0   4       13.97       25.23      8.51 o 
  13   0   4       27.08       22.70      8.73 o 
 -14   1   4        6.25        4.06      3.58 o 
 -13   1   4        0.03        5.52      3.11 o 
 -12   1   4        1.65        1.49      2.70 o 
 -11   1   4      117.60      133.35      6.16 o 
 -10   1   4      124.61      130.38      5.83 o 
  -9   1   4      525.33      567.31     10.59 o 
  -8   1   4        3.64        3.81      1.77 o 
  -7   1   4      236.27      244.31      6.13 o 
  -6   1   4     1743.30     1807.43     15.28 o 
  -5   1   4        4.13        7.88      1.31 o 
  -4   1   4     1364.44     1358.23     10.92 o 
  -3   1   4     1767.08     1776.03     13.00 o 
  -2   1   4     1464.99     1485.49     11.14 o 
  -1   1   4     2819.60     2814.34     18.32 o 
   0   1   4     1920.39     1901.73     13.21 o 
   1   1   4      577.50      650.69      7.36 o 
   2   1   4      144.27       91.37      2.88 o 
   3   1   4     1068.28     1137.32     10.75 o 
   4   1   4      476.73      509.30      5.64 o 
   5   1   4      543.47      540.87      6.28 o 
   6   1   4       12.12        6.09      1.90 o 
   7   1   4      527.29      550.96      8.31 o 
   8   1   4        0.77       -2.40      1.79 o 
   9   1   4      744.18      635.29     11.48 o 
  10   1   4        0.09        4.20      2.96 o 
  11   1   4       83.14      106.83      8.81 o 
  12   1   4        0.66        3.02     12.77 o 
  13   1   4       25.63        9.92      5.35 o 
 -14   2   4       66.09       72.89      5.93 o 
 -13   2   4        4.36        8.84      4.04 o 
 -12   2   4       53.47       62.45      5.46 o 
 -11   2   4      208.09      179.32      6.81 o 
 -10   2   4      144.97      136.41      5.92 o 
  -9   2   4       23.99       24.86      2.66 o 
  -8   2   4       20.83       26.38      2.59 o 
  -7   2   4       82.95       92.01      4.63 o 
  -6   2   4     3335.77     3393.78     23.25 o 
  -5   2   4      617.52      612.52      6.68 o 
  -4   2   4       76.02       90.97      2.49 o 
  -3   2   4       38.10       49.93      2.73 o 
  -2   2   4      128.41      139.15      2.88 o 
  -1   2   4     3476.34     3452.24     21.88 o 
   0   2   4      509.25      484.79      5.09 o 
   1   2   4     1380.44     1230.46      9.85 o 
   2   2   4     1761.25     1782.99     16.77 o 
   3   2   4       18.61        8.61      1.78 o 
   4   2   4     1371.70     1293.47     12.47 o 
   5   2   4      315.06      294.46      4.47 o 
   6   2   4       14.83       21.85      1.81 o 
   7   2   4      350.98      338.88      6.54 o 
   8   2   4      122.93      123.92      5.61 o 
   9   2   4      197.01      188.64      7.21 o 
  10   2   4      314.95      335.79     12.61 o 
  11   2   4        0.09        1.35      2.94 o 
  12   2   4       37.24       32.38      6.31 o 
  13   2   4       13.34        5.44      9.52 o 
 -14   3   4       11.59        6.86      6.64 o 
 -13   3   4       77.24       97.44     10.14 o 
 -12   3   4       13.93        6.83      3.14 o 
 -11   3   4      415.08      437.37     10.18 o 
 -10   3   4       20.52       11.81      3.02 o 
  -9   3   4       18.02       12.17      2.98 o 
  -8   3   4       34.50       34.24      2.81 o 
  -7   3   4      143.36      133.89      6.36 o 
  -6   3   4       18.32       22.16      2.19 o 
  -5   3   4     4861.31     5115.15     32.15 o 
  -4   3   4     1335.81     1463.12     11.61 o 
  -3   3   4     4281.10     4409.43     27.62 o 
  -2   3   4     1777.39     1818.74     13.18 o 
  -1   3   4       10.31       12.70      1.15 o 
   0   3   4      144.38      144.08      2.74 o 
   1   3   4        9.41        4.16      1.05 o 
   2   3   4      766.06      830.74      8.87 o 
   3   3   4        9.23        3.81      1.36 o 
   4   3   4      910.36      988.48     10.66 o 
   5   3   4      909.37      931.13      9.42 o 
   6   3   4      391.77      376.86      6.70 o 
   7   3   4       71.31       55.51      3.26 o 
   8   3   4       10.90       16.32      2.51 o 
   9   3   4      358.00      364.82      8.57 o 
  10   3   4        6.04        8.70      3.37 o 
  11   3   4       12.53       11.48      3.73 o 
  12   3   4       40.73       43.90     12.33 o 
  13   3   4       46.72       48.99     12.83 o 
 -14   4   4        0.38        1.14      3.71 o 
 -13   4   4       26.24       33.69      5.55 o 
 -12   4   4        4.91        1.02      3.48 o 
 -11   4   4        5.28        9.25      3.62 o 
 -10   4   4       41.39       25.54      3.45 o 
  -9   4   4       10.12        9.50      2.38 o 
  -8   4   4       57.78       65.40      3.54 o 
  -7   4   4        0.16       -1.59      1.57 o 
  -6   4   4       54.83       67.33      3.11 o 
  -5   4   4      529.12      502.81      5.86 o 
  -4   4   4        1.48        5.53      1.18 o 
  -3   4   4       18.67       13.88      1.28 o 
  -2   4   4     1023.62      990.87      8.47 o 
  -1   4   4       22.29       23.87      1.37 o 
   0   4   4      668.50      682.63      7.34 o 
   1   4   4      146.97      170.08      2.90 o 
   2   4   4       72.73       72.02      2.75 o 
   3   4   4     1876.16     1812.60     15.89 o 
   4   4   4      280.86      311.68      5.75 o 
   5   4   4       11.15        7.77      1.75 o 
   6   4   4      542.06      543.61     10.22 o 
   7   4   4      262.60      255.78      6.01 o 
   8   4   4        0.31        5.93      2.12 o 
   9   4   4        4.45        0.63      2.24 o 
  10   4   4       30.74       31.21      3.76 o 
  11   4   4       83.62       75.90      6.31 o 
  12   4   4        3.63        6.92      3.88 o 
  13   4   4      163.74      172.87     12.04 o 
 -14   5   4       22.00       14.15      4.94 o 
 -13   5   4        8.34       15.00      4.64 o 
 -12   5   4       10.08       19.91      7.10 o 
 -11   5   4        3.14       -1.18      3.21 o 
 -10   5   4       49.89       41.08      4.12 o 
  -9   5   4      191.53      194.35      7.83 o 
  -8   5   4      155.29      133.72      5.59 o 
  -7   5   4      779.65      780.25     12.35 o 
  -6   5   4       19.90       14.17      3.71 o 
  -5   5   4      656.06      661.60      6.99 o 
  -4   5   4       13.54        9.07      1.21 o 
  -3   5   4      327.78      364.45      5.86 o 
  -2   5   4     1587.82     1640.09     14.58 o 
  -1   5   4      866.41      906.31      9.69 o 
   0   5   4     1734.17     1671.55     11.91 o 
   1   5   4      308.57      270.16      5.23 o 
   2   5   4     1385.22     1427.76     10.45 o 
   3   5   4      820.37      996.92      9.29 o 
   4   5   4      335.24      339.76      5.06 o 
   5   5   4      310.90      313.27      6.17 o 
   6   5   4      596.48      534.08      9.85 o 
   7   5   4      931.27      994.61     12.41 o 
   8   5   4       23.57       27.29      3.41 o 
   9   5   4        8.22        6.85      2.73 o 
  10   5   4        2.15       10.53      2.99 o 
  11   5   4       26.82       49.11      5.62 o 
  12   5   4        0.20       -1.18      5.61 o 
  13   5   4       18.90       18.38      6.39 o 
 -13   6   4       13.48       19.30      5.54 o 
 -12   6   4        1.42        1.60      3.61 o 
 -11   6   4        2.70       10.12      3.37 o 
 -10   6   4      126.96      101.24      5.66 o 
  -9   6   4       23.78       20.35      3.34 o 
  -8   6   4       21.01       10.33      2.97 o 
  -7   6   4       71.31       88.15      4.73 o 
  -6   6   4      264.58      310.29      7.55 o 
  -5   6   4        0.94        1.34      1.88 o 
  -4   6   4        4.14        3.29      1.48 o 
  -3   6   4      195.21      183.97      4.37 o 
  -2   6   4       40.03       46.62      2.53 o 
  -1   6   4       53.36       56.29      2.80 o 
   0   6   4      909.85      951.56      8.26 o 
   1   6   4      624.81      658.18      6.71 o 
   2   6   4       13.88       17.31      1.41 o 
   3   6   4      137.77      146.40      4.43 o 
   4   6   4      109.29      136.42      4.20 o 
   5   6   4       60.01       63.17      3.33 o 
   6   6   4        0.93        3.40      1.96 o 
   7   6   4       13.35        9.33      2.35 o 
   8   6   4        8.98       11.70      3.05 o 
   9   6   4       27.92       33.02      5.28 o 
  10   6   4       63.23       73.26      5.22 o 
  11   6   4       76.63       68.56      9.88 o 
  12   6   4        0.45       -4.27      3.17 o 
 -13   7   4       19.24       16.53      4.92 o 
 -12   7   4        9.00       11.18      4.42 o 
 -11   7   4        0.64       -0.97      2.87 o 
 -10   7   4       23.76       21.45      3.64 o 
  -9   7   4       79.34      121.96      6.04 o 
  -8   7   4       17.71       22.93      3.67 o 
  -7   7   4      221.74      196.08      8.19 o 
  -6   7   4      167.59      157.79      6.83 o 
  -5   7   4       52.46       55.77      3.81 o 
  -4   7   4      272.05      269.95      6.36 o 
  -3   7   4      134.90      142.53      4.14 o 
  -2   7   4       62.15       77.68      4.50 o 
  -1   7   4      153.88      139.52      4.07 o 
   0   7   4      165.06      154.35      3.16 o 
   1   7   4       80.77       93.36      2.75 o 
   2   7   4     1670.23     1623.90     13.14 o 
   3   7   4        6.51       11.39      1.66 o 
   4   7   4       73.71       80.00      3.61 o 
   5   7   4        6.87       10.94      2.22 o 
   6   7   4      258.97      252.99      6.22 o 
   7   7   4       60.02       70.92      4.57 o 
   8   7   4       61.40       62.71      5.44 o 
   9   7   4        0.31       -2.26      3.30 o 
  10   7   4      123.26      116.45      6.18 o 
  11   7   4        8.10       13.02      3.53 o 
  12   7   4        0.01       -0.90      4.46 o 
 -12   8   4       15.39       10.91      5.55 o 
 -11   8   4        0.00        6.45      3.31 o 
 -10   8   4       21.20       27.85      4.01 o 
  -9   8   4       27.50       17.40      3.48 o 
  -8   8   4        0.17        0.04      2.60 o 
  -7   8   4      538.21      553.96     11.20 o 
  -6   8   4       10.81        7.11      2.63 o 
  -5   8   4      139.08      133.93      5.49 o 
  -4   8   4      281.22      280.00      7.19 o 
  -3   8   4      234.81      245.48      5.51 o 
  -2   8   4       23.27       35.39      2.60 o 
  -1   8   4       33.29       26.61      3.41 o 
   0   8   4      917.14      899.18      9.98 o 
   1   8   4        9.17       10.96      1.82 o 
   2   8   4       21.33       29.69      1.91 o 
   3   8   4      353.70      364.37      5.91 o 
   4   8   4      247.57      233.11      5.72 o 
   5   8   4     1038.46     1103.99     14.61 o 
   6   8   4      254.00      242.17      6.24 o 
   7   8   4      359.31      343.57      8.72 o 
   8   8   4        5.18        4.32      3.65 o 
   9   8   4       22.82       33.04      5.92 o 
  10   8   4       41.32       38.89      4.52 o 
  11   8   4       18.37       17.30      3.89 o 
 -12   9   4        3.69        1.95      3.66 o 
 -11   9   4       70.57       69.12      5.82 o 
 -10   9   4        5.32        3.39      3.17 o 
  -9   9   4        0.50        0.17      2.83 o 
  -8   9   4       40.27       43.28      4.41 o 
  -7   9   4       89.08       67.06      4.82 o 
  -6   9   4      177.85      162.72      6.48 o 
  -5   9   4        1.61        5.10      2.55 o 
  -4   9   4      388.69      361.29      8.55 o 
  -3   9   4        0.66        1.48      1.85 o 
  -2   9   4       68.87       74.05      3.80 o 
  -1   9   4        0.04        0.19      1.75 o 
   0   9   4      723.31      674.42     10.47 o 
   1   9   4       77.40       95.37      4.03 o 
   2   9   4       53.59       72.73      3.74 o 
   3   9   4      116.81       90.46      5.38 o 
   4   9   4      286.72      291.12      6.68 o 
   5   9   4       18.01       18.65      2.74 o 
   6   9   4      107.18      121.97      8.18 o 
   7   9   4      386.86      358.45      9.54 o 
   8   9   4        7.92       10.57      3.13 o 
   9   9   4       43.70       44.08      4.58 o 
  10   9   4        4.26        5.73      3.25 o 
  11   9   4        0.80        4.72      4.15 o 
 -11  10   4       30.89       34.79      5.07 o 
 -10  10   4        0.27       -0.56      3.16 o 
  -9  10   4        1.06        2.94      3.09 o 
  -8  10   4       44.85       61.42      5.08 o 
  -7  10   4        0.05       -0.18      2.61 o 
  -6  10   4       47.28       43.83      5.62 o 
  -5  10   4      318.52      305.00     10.27 o 
  -4  10   4     1311.58     1288.82     17.59 o 
  -3  10   4       27.11       38.31      3.96 o 
  -2  10   4      187.23      173.92      5.34 o 
  -1  10   4        1.93        3.82      2.07 o 
   0  10   4      148.13      167.72      4.69 o 
   1  10   4      405.88      411.08      7.18 o 
   2  10   4       31.45       33.92      2.43 o 
   3  10   4      132.05      132.75      5.64 o 
   4  10   4       66.20       83.13      4.81 o 
   5  10   4      132.82      141.38      5.97 o 
   6  10   4       33.97       27.52      4.25 o 
   7  10   4       63.54       76.67      5.11 o 
   8  10   4        1.12        1.69      2.70 o 
   9  10   4       94.79      101.32      7.38 o 
  10  10   4       20.81       18.84      4.70 o 
 -11  11   4        6.00       14.09      4.22 o 
 -10  11   4        0.43        1.86      3.38 o 
  -9  11   4        0.99       -3.70      2.84 o 
  -8  11   4        6.75        4.07      2.94 o 
  -7  11   4       30.45       27.90      4.04 o 
  -6  11   4        0.06        5.38      2.94 o 
  -5  11   4        1.66        1.13      2.67 o 
  -4  11   4      218.62      231.31      7.61 o 
  -3  11   4        0.22        6.27      2.87 o 
  -2  11   4      182.87      199.93      5.95 o 
  -1  11   4       58.09       53.14      3.66 o 
   0  11   4       16.72       19.54      2.54 o 
   1  11   4        0.44       -1.89      1.56 o 
   2  11   4       11.35        7.23      2.60 o 
   3  11   4       70.32       56.61      4.31 o 
   4  11   4       19.20       20.74      3.28 o 
   5  11   4        5.86        3.93      3.04 o 
   6  11   4       21.47       13.22      8.88 o 
   7  11   4       10.95        4.00      4.59 o 
   8  11   4       19.03       24.45      6.20 o 
   9  11   4        1.12       -1.55      3.91 o 
  10  11   4        0.00       -2.87      4.32 o 
 -10  12   4       13.30       13.51      5.60 o 
  -9  12   4        0.52        0.46      3.27 o 
  -8  12   4        2.19        1.81      3.18 o 
  -7  12   4        4.24        1.85      3.06 o 
  -6  12   4        5.67        4.77      3.12 o 
  -5  12   4        0.32        1.12      2.77 o 
  -4  12   4       73.01       62.51      4.95 o 
  -3  12   4      214.65      211.07      7.36 o 
  -2  12   4      117.89      131.76      6.02 o 
  -1  12   4        0.19       -0.91      1.98 o 
   0  12   4        8.93        7.57      2.74 o 
   1  12   4        7.09        3.69      1.83 o 
   2  12   4       85.92       95.03      6.72 o 
   3  12   4       59.14       57.68      4.08 o 
   4  12   4       25.47       10.99      7.39 o 
   5  12   4        5.28        5.31      6.87 o 
   6  12   4      178.36      171.38     15.02 o 
   7  12   4       22.04       30.90     14.73 o 
   8  12   4       14.32       14.38     10.39 o 
   9  12   4        3.18        1.63      5.11 o 
  -9  13   4        2.30        0.88      3.95 o 
  -8  13   4        0.15       -3.86      3.09 o 
  -7  13   4        0.67       -4.61      3.07 o 
  -6  13   4        7.38        4.60      3.28 o 
  -5  13   4       13.06        4.26      3.10 o 
  -4  13   4        5.16        4.81      3.00 o 
  -3  13   4       28.22       19.59      3.69 o 
  -2  13   4      114.39      110.11      5.81 o 
  -1  13   4       19.08       12.05      2.67 o 
   0  13   4       28.78       16.76      2.80 o 
   1  13   4       31.03       31.98      4.07 o 
   2  13   4       14.73        8.93      3.11 o 
   3  13   4       12.04       13.77      4.56 o 
   4  13   4       13.92        7.10      4.67 o 
   5  13   4       13.41        3.36      4.32 o 
   6  13   4        1.11       -4.89      3.64 o 
   7  13   4       13.73       16.27      5.68 o 
   8  13   4       16.94       28.88      6.66 o 
  -8  14   4        1.32        3.81      3.77 o 
  -7  14   4        1.77        2.77      3.33 o 
  -6  14   4        1.59       -0.87      2.96 o 
  -5  14   4       12.81        9.26      3.60 o 
  -4  14   4       11.41        7.07      3.35 o 
  -3  14   4       33.69       37.82      4.47 o 
  -2  14   4        0.52        2.07      2.79 o 
  -1  14   4       16.58       14.33      4.03 o 
   0  14   4        2.20        6.37      3.58 o 
   1  14   4        0.36       -2.76      2.62 o 
   2  14   4        1.71        1.61      2.79 o 
   3  14   4        2.30        3.78      2.94 o 
   4  14   4        4.46        7.43      3.64 o 
   5  14   4        1.11        0.74      4.52 o 
   6  14   4        0.89        7.01      4.93 o 
  -6  15   4        0.68        0.30      3.30 o 
  -5  15   4       10.99        9.52      3.62 o 
  -4  15   4       31.46       34.41      5.68 o 
  -3  15   4       33.22       33.27      8.64 o 
  -2  15   4        0.26       -4.75      3.32 o 
  -1  15   4        2.24        6.23      9.62 o 
   0  15   4        7.82        7.39      4.00 o 
   1  15   4        7.14        5.64      3.31 o 
   2  15   4       25.98       35.71      4.82 o 
   3  15   4       26.31       24.06      5.28 o 
   4  15   4        0.46        5.05      3.65 o 
   5  15   4        0.03        3.32      7.99 o 
  -3  16   4       14.82       11.49      5.07 o 
  -2  16   4       25.09       33.66      5.54 o 
  -1  16   4        0.30       -6.04      4.03 o 
   0  16   4        1.15        4.48      4.93 o 
   1  16   4        0.38        0.26      3.26 o 
   2  16   4        0.10        0.46      4.03 o 
 -14   1   5       24.12       38.01      5.61 o 
 -13   1   5        2.50        8.20      3.44 o 
 -12   1   5       28.51       24.85      3.89 o 
 -11   1   5       69.94       92.96      5.40 o 
 -10   1   5      153.56      126.42      5.75 o 
  -9   1   5      128.55      122.73      5.49 o 
  -8   1   5      481.44      485.86      8.07 o 
  -7   1   5       41.91       37.16      2.28 o 
  -6   1   5     2325.77     2334.61     17.69 o 
  -5   1   5      731.02      775.20      8.14 o 
  -4   1   5       68.97       68.91      2.46 o 
  -3   1   5      121.67      106.90      2.82 o 
  -2   1   5      200.37      194.86      3.54 o 
  -1   1   5     1082.27     1082.08      9.30 o 
   0   1   5      290.23      274.83      4.96 o 
   1   1   5      317.63      343.62      4.34 o 
   2   1   5     1412.96     1451.49     14.36 o 
   3   1   5     3078.03     3277.69     23.63 o 
   4   1   5        0.47        2.49      2.23 o 
   5   1   5      271.28      228.54      4.96 o 
   6   1   5        1.33        1.99      1.85 o 
   7   1   5      212.98      163.58      6.03 o 
   8   1   5      225.94      268.76      9.89 o 
   9   1   5      155.05      176.46      6.61 o 
  10   1   5        1.16        0.75      2.86 o 
  11   1   5       91.94       99.34      8.93 o 
  12   1   5       19.93       38.02      6.79 o 
  13   1   5        4.72       -2.23      4.11 o 
 -14   2   5        9.70       10.69      7.50 o 
 -13   2   5       13.27       12.79      4.33 o 
 -12   2   5       18.60       11.26      3.18 o 
 -11   2   5       21.55       13.19      3.19 o 
 -10   2   5      276.35      317.70     10.80 o 
  -9   2   5      148.38      102.82      6.69 o 
  -8   2   5      139.49      110.22      4.24 o 
  -7   2   5        0.66        1.90      1.91 o 
  -6   2   5     1528.09     1458.73     13.58 o 
  -5   2   5      759.74      807.08      8.35 o 
  -4   2   5     1369.86     1394.53     11.68 o 
  -3   2   5     2172.41     2175.70     15.88 o 
  -2   2   5     1318.83     1341.39     10.97 o 
  -1   2   5      101.19      113.40      2.79 o 
   0   2   5        4.37        4.95      1.10 o 
   1   2   5     1746.58     1947.98     16.15 o 
   2   2   5      135.61      102.17      3.61 o 
   3   2   5     2815.25     2944.54     26.11 o 
   4   2   5      945.70      868.16      9.98 o 
   5   2   5     1130.46     1180.97     12.63 o 
   6   2   5      263.62      273.05      8.83 o 
   7   2   5       50.35       44.28      3.05 o 
   8   2   5       14.29        6.03      3.64 o 
   9   2   5       55.45       71.07      4.74 o 
  10   2   5       23.61       26.19      4.51 o 
  11   2   5      135.62      151.73      8.22 o 
  12   2   5       75.58       66.48      8.45 o 
  13   2   5       35.62       44.19      7.75 o 
 -14   3   5       31.87       14.75      4.97 o 
 -13   3   5        1.38        3.36      3.79 o 
 -12   3   5       44.75       50.12      7.35 o 
 -11   3   5      114.70       98.60      6.87 o 
 -10   3   5       91.10      111.28      5.55 o 
  -9   3   5       47.92       88.88      4.24 o 
  -8   3   5      334.52      306.58      6.65 o 
  -7   3   5       68.81       62.34      3.97 o 
  -6   3   5      512.24      510.81      7.78 o 
  -5   3   5     2513.09     2493.66     18.29 o 
  -4   3   5      901.03     1020.96     13.39 o 
  -3   3   5       12.52       22.49      1.61 o 
  -2   3   5        6.94        6.69      1.24 o 
  -1   3   5     1419.88     1444.81     11.54 o 
   0   3   5      121.78      113.19      2.76 o 
   1   3   5      149.38      137.72      4.08 o 
   2   3   5      416.14      409.23      5.56 o 
   3   3   5     5503.55     5318.61     37.35 o 
   4   3   5       80.63       67.50      3.02 o 
   5   3   5     1281.56     1293.81     25.72 o 
   6   3   5       50.75       57.01      3.25 o 
   7   3   5       37.80       26.49      2.96 o 
   8   3   5      228.93      279.03     13.69 o 
   9   3   5      147.74      110.55      8.63 o 
  10   3   5       34.83       41.84      5.03 o 
  11   3   5        4.19        4.32      3.39 o 
  12   3   5       68.46       83.78      8.97 o 
  13   3   5        0.70       -1.49      4.89 o 
 -14   4   5       25.44       27.14      5.56 o 
 -13   4   5       30.34       43.92      5.84 o 
 -12   4   5       19.30       20.31      5.42 o 
 -11   4   5       12.61       26.84      4.58 o 
 -10   4   5      149.36      171.58     13.47 o 
  -9   4   5      247.57      222.94      7.06 o 
  -8   4   5       94.66       84.83      4.65 o 
  -7   4   5        4.14       16.24      2.34 o 
  -6   4   5       48.69       61.02      3.10 o 
  -5   4   5      741.76      726.65      7.82 o 
  -4   4   5      127.60      136.00      3.23 o 
  -3   4   5       45.90       35.77      1.88 o 
  -2   4   5       76.74      105.42      2.76 o 
  -1   4   5       39.62       64.35      2.39 o 
   0   4   5     1337.91     1318.37     10.94 o 
   1   4   5       34.74       42.29      1.77 o 
   2   4   5      108.72      123.55      3.28 o 
   3   4   5        4.23        4.86      1.94 o 
   4   4   5      352.17      364.67      6.49 o 
   5   4   5      489.88      492.85      7.95 o 
   6   4   5      651.98      654.11      9.59 o 
   7   4   5      799.29      748.89     10.73 o 
   8   4   5        0.21       -1.00      1.98 o 
   9   4   5      209.85      195.86      8.26 o 
  10   4   5       30.33       29.85      4.74 o 
  11   4   5       17.24        9.74      4.04 o 
  12   4   5       28.12       34.93      5.45 o 
 -13   5   5       28.83       27.12      7.97 o 
 -12   5   5        4.31        5.17      3.93 o 
 -11   5   5        5.87        3.45      3.42 o 
 -10   5   5       14.17       14.00      4.98 o 
  -9   5   5      307.63      306.11     13.06 o 
  -8   5   5      199.78      208.33      6.89 o 
  -7   5   5        2.37        5.57      2.44 o 
  -6   5   5      207.57      200.38      6.25 o 
  -5   5   5       82.37      116.31      4.81 o 
  -4   5   5       60.41       67.17      2.97 o 
  -3   5   5      474.12      458.49      5.95 o 
  -2   5   5      904.43      909.03     11.34 o 
  -1   5   5      452.34      466.54      5.71 o 
   0   5   5      724.22      744.04      7.64 o 
   1   5   5      107.34      103.54      3.26 o 
   2   5   5       49.00       27.74      2.04 o 
   3   5   5      503.13      515.35      9.19 o 
   4   5   5     1483.86     1379.96     14.32 o 
   5   5   5      818.29      799.23     10.61 o 
   6   5   5        3.84        3.26      2.01 o 
   7   5   5      182.97      181.14      5.47 o 
   8   5   5       95.40       81.53      4.82 o 
   9   5   5       65.47       58.32      5.46 o 
  10   5   5        9.77        2.16      5.89 o 
  11   5   5      213.18      234.32      9.88 o 
  12   5   5        2.58       -4.15      3.61 o 
 -13   6   5      124.92      140.36      8.91 o 
 -12   6   5        4.41        5.83      3.85 o 
 -11   6   5        6.96        8.33      6.86 o 
 -10   6   5       19.24       18.65      3.56 o 
  -9   6   5        0.26        1.01      2.52 o 
  -8   6   5      121.86       98.71      5.37 o 
  -7   6   5      442.31      507.61     10.30 o 
  -6   6   5        1.79       -2.14      1.90 o 
  -5   6   5      838.67      790.49     15.96 o 
  -4   6   5        9.29        8.39      1.93 o 
  -3   6   5       62.21       64.63      4.27 o 
  -2   6   5      287.20      306.85      5.81 o 
  -1   6   5      775.34      767.80      9.41 o 
   0   6   5      170.15      232.14      4.18 o 
   1   6   5      286.81      236.03      3.96 o 
   2   6   5     1112.95     1143.90      9.34 o 
   3   6   5      837.24      863.86     10.69 o 
   4   6   5      203.87      198.12      5.17 o 
   5   6   5      152.32      125.42      4.52 o 
   6   6   5        1.72        0.73      1.89 o 
   7   6   5       44.67       47.83      3.54 o 
   8   6   5       45.74       40.59      3.98 o 
   9   6   5        0.38        9.51      2.95 o 
  10   6   5       94.13      120.11      7.43 o 
  11   6   5       95.51       78.52      6.82 o 
  12   6   5        0.02       -3.67      3.40 o 
 -13   7   5        6.42       13.41      4.74 o 
 -12   7   5        0.95        0.68      3.57 o 
 -11   7   5        1.44        4.37      3.13 o 
 -10   7   5        0.22        0.52      2.93 o 
  -9   7   5        7.42       10.78      3.00 o 
  -8   7   5       50.85       47.93      4.37 o 
  -7   7   5        0.11       -1.47      2.38 o 
  -6   7   5        6.04        3.88      2.49 o 
  -5   7   5       62.09       72.75      4.34 o 
  -4   7   5       79.39       85.44      3.66 o 
  -3   7   5       17.22       20.49      2.61 o 
  -2   7   5      464.13      461.61      8.13 o 
  -1   7   5      167.53      166.03      4.53 o 
   0   7   5       48.89       49.41      2.96 o 
   1   7   5       65.55       80.79      2.66 o 
   2   7   5        0.03        0.93      1.95 o 
   3   7   5      156.26      165.91      6.30 o 
   4   7   5       13.21        9.85      2.26 o 
   5   7   5      226.26      247.83      6.18 o 
   6   7   5       71.19       75.77      4.01 o 
   7   7   5       54.87       62.98      4.53 o 
   8   7   5        5.06        7.36      2.93 o 
   9   7   5        0.19        3.11      2.85 o 
  10   7   5       65.82       62.70      9.16 o 
  11   7   5        4.76        5.69      4.06 o 
 -12   8   5       17.50       16.83      4.55 o 
 -11   8   5       30.85       42.19      4.86 o 
 -10   8   5        1.19        0.09      3.61 o 
  -9   8   5       13.64       13.03      5.77 o 
  -8   8   5        0.08        1.54      2.65 o 
  -7   8   5       49.31       59.04      4.66 o 
  -6   8   5       25.35       28.83      3.66 o 
  -5   8   5        0.73        1.05      2.28 o 
  -4   8   5        0.27        3.28      2.30 o 
  -3   8   5       40.95       42.15      2.98 o 
  -2   8   5      519.31      550.31      8.56 o 
  -1   8   5        1.82        4.21      1.92 o 
   0   8   5      150.83      127.44      4.98 o 
   1   8   5        9.94        3.63      1.87 o 
   2   8   5       31.06       26.09      3.14 o 
   3   8   5        1.88        0.13      1.83 o 
   4   8   5        0.02        4.50      2.13 o 
   5   8   5       20.97       24.73      2.91 o 
   6   8   5      349.63      370.02      7.83 o 
   7   8   5       16.95       12.02      3.08 o 
   8   8   5        3.30       -0.48      2.45 o 
   9   8   5       37.17       52.34      6.20 o 
  10   8   5       35.01       54.00      5.16 o 
  11   8   5        4.10        9.43      4.13 o 
 -12   9   5        8.62        8.08      5.45 o 
 -11   9   5        1.79       -2.41      2.97 o 
 -10   9   5        6.76        5.43      3.13 o 
  -9   9   5        0.32        0.18      2.79 o 
  -8   9   5      236.00      257.75      8.49 o 
  -7   9   5        0.19        1.00      2.64 o 
  -6   9   5      151.08      145.30      7.36 o 
  -5   9   5      115.23      110.92      5.57 o 
  -4   9   5       69.77       68.40      4.57 o 
  -3   9   5        2.76        6.34      2.16 o 
  -2   9   5      711.93      687.04     10.07 o 
  -1   9   5       68.10       85.19      3.90 o 
   0   9   5      338.64      334.96      6.87 o 
   1   9   5      164.14      152.58      5.08 o 
   2   9   5       35.52       48.02      3.44 o 
   3   9   5        0.03        4.25      2.19 o 
   4   9   5        1.27        1.54      2.40 o 
   5   9   5       44.63       53.17      3.63 o 
   6   9   5        1.09        1.65      2.51 o 
   7   9   5        0.05        0.96      3.30 o 
   8   9   5       29.52       28.03      6.05 o 
   9   9   5        1.27        0.54      2.99 o 
  10   9   5        0.81        3.01      3.32 o 
 -11  10   5       10.90       13.21      5.41 o 
 -10  10   5        2.55        4.60      3.50 o 
  -9  10   5        6.65        3.21      3.08 o 
  -8  10   5        5.89        4.03      3.00 o 
  -7  10   5       88.17       86.60      5.64 o 
  -6  10   5       33.39       22.07      3.66 o 
  -5  10   5        8.97        9.30      2.98 o 
  -4  10   5       66.61       67.38      4.70 o 
  -3  10   5       65.81       73.80      6.65 o 
  -2  10   5      181.86      166.79      5.37 o 
  -1  10   5       87.67      106.34      4.46 o 
   0  10   5       30.53       35.73      3.06 o 
   1  10   5        9.00       14.19      2.56 o 
   2  10   5      115.31      127.36      5.04 o 
   3  10   5      130.82      128.14      6.60 o 
   4  10   5        0.63       -1.48      2.61 o 
   5  10   5       41.12       44.71      4.08 o 
   6  10   5       55.21       72.06      5.88 o 
   7  10   5        4.18        1.12      3.18 o 
   8  10   5       11.75       13.72      3.45 o 
   9  10   5        0.45       -0.50      3.16 o 
  10  10   5       22.17       35.55      5.80 o 
 -10  11   5        0.13        1.45      3.39 o 
  -9  11   5       30.71       32.15      4.70 o 
  -8  11   5        0.05       -1.94      2.85 o 
  -7  11   5        8.35        6.07      3.06 o 
  -6  11   5      172.91      167.93      7.24 o 
  -5  11   5      116.94      121.97      8.86 o 
  -4  11   5      620.06      661.70     12.73 o 
  -3  11   5      225.59      212.44      7.21 o 
  -2  11   5       41.73       52.52      3.74 o 
  -1  11   5       10.44       12.08      2.52 o 
   0  11   5       61.14       49.28      4.08 o 
   1  11   5       36.18       47.73      3.84 o 
   2  11   5       68.58       81.19      4.45 o 
   3  11   5        4.38        9.94      2.54 o 
   4  11   5        2.08       -0.12      2.36 o 
   5  11   5       49.26       53.74     10.48 o 
   6  11   5        5.47        9.90      4.16 o 
   7  11   5        3.10        5.65      3.63 o 
   8  11   5        4.02       -0.46      4.39 o 
   9  11   5       51.44       60.55      8.12 o 
  -9  12   5        0.03        2.74      3.42 o 
  -8  12   5       12.59       14.38      4.81 o 
  -7  12   5        3.99        8.49      3.39 o 
  -6  12   5        0.03        0.23      3.00 o 
  -5  12   5       15.29       16.82      3.71 o 
  -4  12   5       10.02       13.50      3.42 o 
  -3  12   5      227.42      253.93      8.07 o 
  -2  12   5      147.67      150.12      6.43 o 
  -1  12   5        1.22        1.42      2.06 o 
   0  12   5       47.94       49.60      4.32 o 
   1  12   5       67.66       61.37      4.70 o 
   2  12   5       25.44       25.22      3.68 o 
   3  12   5        3.27        0.90      2.76 o 
   4  12   5        5.05        3.46      3.05 o 
   5  12   5       35.83       42.59      5.37 o 
   6  12   5       15.96       19.55      5.69 o 
   7  12   5        6.87        8.83      6.33 o 
   8  12   5        0.58        0.28      4.77 o 
  -8  13   5        0.56       -0.21      3.47 o 
  -7  13   5        4.07       -2.23      2.99 o 
  -6  13   5        2.92        4.07      3.42 o 
  -5  13   5        0.20        1.11      3.06 o 
  -4  13   5        1.52        3.98      3.04 o 
  -3  13   5       37.49       47.58      5.56 o 
  -2  13   5       65.47       70.28      5.83 o 
  -1  13   5        0.47        0.70      2.61 o 
   0  13   5        9.16       -1.92      2.69 o 
   1  13   5        2.96        1.62      2.46 o 
   2  13   5        8.01       11.10      2.87 o 
   3  13   5        0.01        0.11      3.12 o 
   4  13   5        9.80       16.03      4.32 o 
   5  13   5        0.02        7.76      5.00 o 
   6  13   5        0.88       -6.36      4.78 o 
   7  13   5       57.57       64.39      8.49 o 
  -7  14   5        0.93       -2.61      4.28 o 
  -6  14   5       11.25       11.60      3.87 o 
  -5  14   5        0.99       -0.69      2.96 o 
  -4  14   5       99.11       96.40      6.36 o 
  -3  14   5        7.62        4.85      3.26 o 
  -2  14   5        0.01       -3.79      4.12 o 
  -1  14   5       18.37       23.24      4.35 o 
   0  14   5       15.41       16.82      5.15 o 
   1  14   5       61.83       56.26      5.23 o 
   2  14   5        0.01        2.36      3.01 o 
   3  14   5        4.01        1.37      4.46 o 
   4  14   5        4.35       -1.06      3.60 o 
   5  14   5       15.32       23.60      5.00 o 
   6  14   5        0.88        3.58      5.40 o 
  -5  15   5        5.59        6.16      3.64 o 
  -4  15   5        0.42       -0.08      3.09 o 
  -3  15   5        4.75       -0.12      5.25 o 
  -2  15   5       15.12       19.65      6.98 o 
  -1  15   5        5.95        4.48      5.15 o 
   0  15   5        1.21       -3.99      4.24 o 
   1  15   5        2.74        0.59      3.79 o 
   2  15   5        0.50       -1.43      3.03 o 
   3  15   5        7.30        8.10      5.50 o 
   4  15   5        9.79       13.18      5.54 o 
  -1  16   5        0.64       -4.60      4.41 o 
   0  16   5        1.10       -3.54      4.91 o 
 -14   0   6        0.67        8.20     11.13 o 
 -13   0   6        1.30        0.18      4.41 o 
 -12   0   6       10.03       18.10      5.16 o 
 -11   0   6      104.97      146.28     15.95 o 
 -10   0   6      122.95      113.15      7.87 o 
  -9   0   6       44.19       36.67      7.68 o 
  -8   0   6      170.78      198.56     14.69 o 
  -7   0   6      233.13      290.90      7.67 o 
  -6   0   6      225.80      240.41      6.70 o 
  -5   0   6      191.24      216.94      6.24 o 
  -4   0   6      126.07      133.06      4.87 o 
  -3   0   6     2118.45     2165.39     23.21 o 
  -2   0   6      222.74      182.09      5.27 o 
  -1   0   6      741.61      752.61     13.89 o 
   0   0   6     2451.45     2538.54     26.59 o 
   1   0   6     5689.63     5524.83     48.68 o 
   2   0   6       16.87       11.33      1.92 o 
   3   0   6     2087.19     2258.64     30.35 o 
   4   0   6      450.56      447.21     12.10 o 
   5   0   6      539.67      494.84     13.35 o 
   6   0   6      511.80      608.59     15.37 o 
   7   0   6      115.51       74.01      6.54 o 
   8   0   6      355.94      347.92     12.65 o 
   9   0   6      457.07      492.90     15.40 o 
  10   0   6      138.56      191.30     12.61 o 
  11   0   6       65.50      118.38     13.79 o 
  12   0   6        0.20        2.71      6.33 o 
 -14   1   6       38.52       42.66      6.62 o 
 -13   1   6       15.71       13.90      3.81 o 
 -12   1   6        0.00       -1.24      2.64 o 
 -11   1   6      132.08      150.03      6.66 o 
 -10   1   6       34.00       19.93      3.42 o 
  -9   1   6        2.00       -2.54      2.39 o 
  -8   1   6      286.96      273.59     10.07 o 
  -7   1   6       66.18       63.26      3.43 o 
  -6   1   6      531.69      496.18      6.88 o 
  -5   1   6      608.12      687.25      7.99 o 
  -4   1   6      136.73      129.36      3.38 o 
  -3   1   6       57.31       67.73      2.58 o 
  -2   1   6      903.66      890.83      8.83 o 
  -1   1   6        4.09        7.82      1.41 o 
   0   1   6        3.64       13.16      1.51 o 
   1   1   6     2467.42     2553.51     18.09 o 
   2   1   6        0.85        2.26      1.33 o 
   3   1   6     1019.00     1038.77     15.56 o 
   4   1   6      167.92      158.73      8.30 o 
   5   1   6       58.91       46.07      3.56 o 
   6   1   6       49.21       57.03      4.02 o 
   7   1   6      258.14      212.65      8.75 o 
   8   1   6        1.36        1.36      2.48 o 
   9   1   6      231.62      238.64      7.82 o 
  10   1   6        7.34        3.43      2.92 o 
  11   1   6        0.61       -0.17      3.25 o 
  12   1   6        0.97       -0.88      4.21 o 
 -14   2   6       14.49       18.25      9.01 o 
 -13   2   6        0.01        0.63      3.39 o 
 -12   2   6        1.27        1.94      4.63 o 
 -11   2   6        0.16       -2.22      2.61 o 
 -10   2   6       19.26       18.89      5.91 o 
  -9   2   6      107.94       93.01      5.04 o 
  -8   2   6        8.68        8.64      2.34 o 
  -7   2   6      240.47      248.18      6.69 o 
  -6   2   6      708.52      715.77     10.60 o 
  -5   2   6      261.97      291.04      5.06 o 
  -4   2   6      572.45      539.02      6.76 o 
  -3   2   6      661.27      699.63      7.73 o 
  -2   2   6      212.80      206.28      3.99 o 
  -1   2   6      239.89      279.47      4.55 o 
   0   2   6       74.55       81.63      3.12 o 
   1   2   6        0.75        2.15      1.06 o 
   2   2   6      355.06      350.35      5.98 o 
   3   2   6        0.10        1.31      1.27 o 
   4   2   6      115.68      111.00      3.26 o 
   5   2   6      392.76      363.27      6.65 o 
   6   2   6       56.84       68.11      4.34 o 
   7   2   6        4.62        2.62      2.40 o 
   8   2   6       10.87        9.20      2.87 o 
   9   2   6        0.29        0.52      2.38 o 
  10   2   6        0.14        1.72      3.23 o 
  11   2   6      155.18      136.27      8.20 o 
  12   2   6       24.09       39.91      9.62 o 
 -14   3   6       47.08       55.58      6.81 o 
 -13   3   6        1.19       -2.02      3.87 o 
 -12   3   6        9.68        9.82      3.82 o 
 -11   3   6        0.98        2.85      3.31 o 
 -10   3   6        6.42        2.55      3.04 o 
  -9   3   6       30.84       37.88      4.56 o 
  -8   3   6       47.70       41.38      3.21 o 
  -7   3   6      328.89      316.42      6.58 o 
  -6   3   6      359.33      331.33      6.49 o 
  -5   3   6      764.41      807.71      8.82 o 
  -4   3   6      426.92      461.45      7.29 o 
  -3   3   6       10.89        6.70      1.42 o 
  -2   3   6      341.29      357.49      5.24 o 
  -1   3   6     1394.17     1305.96     11.31 o 
   0   3   6      769.90      802.04      8.20 o 
   1   3   6     1160.52     1188.30     10.29 o 
   2   3   6       31.24       25.18      2.19 o 
   3   3   6      276.86      292.52      5.06 o 
   4   3   6       11.53        9.70      2.39 o 
   5   3   6      971.40      932.93     13.76 o 
   6   3   6      833.25      748.92     12.26 o 
   7   3   6        0.97        6.43      2.65 o 
   8   3   6      135.03      163.45      6.68 o 
   9   3   6        9.66       -0.07      2.45 o 
  10   3   6       27.64       28.53      4.96 o 
  11   3   6        0.00        6.03      3.70 o 
  12   3   6        0.14        2.78      3.93 o 
 -13   4   6        0.00       -4.56      3.04 o 
 -12   4   6        8.13        9.35      3.95 o 
 -11   4   6       39.71       31.57      4.90 o 
 -10   4   6        4.74        5.28      3.17 o 
  -9   4   6        4.94        1.91      2.40 o 
  -8   4   6      192.79      220.05      6.95 o 
  -7   4   6       45.76       44.83      3.79 o 
  -6   4   6        3.71        0.67      2.18 o 
  -5   4   6       31.67       39.98      2.69 o 
  -4   4   6       86.24       78.74      2.79 o 
  -3   4   6      195.52      238.66      4.39 o 
  -2   4   6      492.84      483.46      6.22 o 
  -1   4   6       12.15       17.45      1.65 o 
   0   4   6      427.94      427.80      5.68 o 
   1   4   6      135.66      125.84      3.80 o 
   2   4   6        5.24        1.76      1.38 o 
   3   4   6      281.08      356.05      8.80 o 
   4   4   6     1034.87     1100.14     12.65 o 
   5   4   6       18.36       24.49      2.63 o 
   6   4   6      396.24      433.07      7.97 o 
   7   4   6        0.79        4.46      2.50 o 
   8   4   6      266.56      293.55      8.22 o 
   9   4   6       11.34       12.27      3.75 o 
  10   4   6        8.66       18.81      4.53 o 
  11   4   6        0.41        0.13      3.48 o 
  12   4   6       48.12       71.19      7.10 o 
 -13   5   6       53.12       42.92      7.38 o 
 -12   5   6       73.47       88.97      7.17 o 
 -11   5   6        3.26       -0.62      3.05 o 
 -10   5   6       36.49       21.14      3.60 o 
  -9   5   6       84.33       93.91      7.31 o 
  -8   5   6       19.42       15.13      3.19 o 
  -7   5   6      115.93      121.51      5.55 o 
  -6   5   6       23.41       31.15      3.43 o 
  -5   5   6      357.97      344.21      7.87 o 
  -4   5   6      173.61      191.53      4.89 o 
  -3   5   6     1158.96     1230.43     16.79 o 
  -2   5   6      104.01      124.42      3.38 o 
  -1   5   6      563.10      563.31      6.85 o 
   0   5   6        0.85       -0.35      1.17 o 
   1   5   6       11.06        5.76      1.69 o 
   2   5   6      693.50      665.15      8.19 o 
   3   5   6       62.47       58.31      2.89 o 
   4   5   6     1234.30     1173.32     13.42 o 
   5   5   6       96.96      103.93      4.32 o 
   6   5   6        0.30        0.32      1.87 o 
   7   5   6      138.46      150.36      5.68 o 
   8   5   6        0.16       -1.67      2.25 o 
   9   5   6        7.64       12.95      4.00 o 
  10   5   6      162.63      172.42      8.82 o 
  11   5   6        1.35        2.66      8.09 o 
 -13   6   6       25.19       34.47      5.80 o 
 -12   6   6        2.02        3.34      4.78 o 
 -11   6   6        0.19        0.97      4.49 o 
 -10   6   6        1.92        3.26      2.80 o 
  -9   6   6       15.22       12.63      3.22 o 
  -8   6   6       18.96       17.49      3.24 o 
  -7   6   6       30.04       34.67      3.86 o 
  -6   6   6       19.24       25.22      3.36 o 
  -5   6   6      212.43      191.20      6.27 o 
  -4   6   6        7.25        5.85      1.94 o 
  -3   6   6       31.00       38.85      3.64 o 
  -2   6   6      189.12      205.46      5.02 o 
  -1   6   6      140.35      146.12      5.17 o 
   0   6   6       17.92       20.16      1.80 o 
   1   6   6      366.63      405.84      6.95 o 
   2   6   6      132.45      116.97      4.51 o 
   3   6   6      242.21      243.81      5.22 o 
   4   6   6        8.01        5.54      2.44 o 
   5   6   6       54.69       74.07      3.91 o 
   6   6   6      128.19      121.52      4.83 o 
   7   6   6        5.98       10.36      2.54 o 
   8   6   6        1.72        3.49      3.09 o 
   9   6   6       24.88       30.62      4.79 o 
  10   6   6        8.34        9.50      3.86 o 
  11   6   6        0.52       -5.01      5.52 o 
 -12   7   6        7.05        1.58      3.96 o 
 -11   7   6        9.35       10.77      4.18 o 
 -10   7   6       33.01       48.64      4.88 o 
  -9   7   6        2.60       -1.17      2.53 o 
  -8   7   6       29.94       21.37      3.61 o 
  -7   7   6      138.99      132.10      6.12 o 
  -6   7   6       11.66        7.56      2.83 o 
  -5   7   6      632.34      643.47     15.52 o 
  -4   7   6       42.84       38.89      3.58 o 
  -3   7   6      311.29      302.45      6.38 o 
  -2   7   6      108.69      124.87      4.35 o 
  -1   7   6       39.52       49.40      3.26 o 
   0   7   6      324.42      312.65      7.39 o 
   1   7   6        2.23        1.93      2.19 o 
   2   7   6        0.01        1.00      1.59 o 
   3   7   6     1346.15     1348.05     13.52 o 
   4   7   6      839.73      838.68     11.47 o 
   5   7   6       98.01       97.08      6.07 o 
   6   7   6        0.17       -0.59      1.96 o 
   7   7   6       22.14       18.83      2.90 o 
   8   7   6        1.80        0.85      2.62 o 
   9   7   6       18.44       11.33      3.89 o 
  10   7   6       13.74       20.50      4.62 o 
  11   7   6        0.16       -0.02      3.61 o 
 -12   8   6        0.04        6.18      4.29 o 
 -11   8   6       21.30       32.94      4.75 o 
 -10   8   6       62.61       64.34      5.51 o 
  -9   8   6      138.70      153.64      7.28 o 
  -8   8   6      317.40      273.41      8.60 o 
  -7   8   6       55.99       84.61      5.36 o 
  -6   8   6      206.54      195.30      6.99 o 
  -5   8   6      120.37      135.32      7.18 o 
  -4   8   6        5.20        1.65      2.44 o 
  -3   8   6      125.47      144.37      4.79 o 
  -2   8   6       16.20       24.72      3.11 o 
  -1   8   6       16.77       17.87      2.97 o 
   0   8   6        0.32       -1.29      1.94 o 
   1   8   6        1.86       -0.80      1.90 o 
   2   8   6        1.09        1.69      2.02 o 
   3   8   6       14.47        7.41      2.33 o 
   4   8   6       57.10       58.71      4.14 o 
   5   8   6       24.91       32.32      3.15 o 
   6   8   6       48.00       39.33      4.15 o 
   7   8   6      260.73      266.72      8.16 o 
   8   8   6        0.38        0.86      2.74 o 
   9   8   6       63.35       75.09      6.64 o 
  10   8   6        0.93        0.47      3.47 o 
 -11   9   6        4.41        1.18      3.35 o 
 -10   9   6        4.29        5.98      3.34 o 
  -9   9   6       99.73      134.40      7.04 o 
  -8   9   6        2.96       12.21      3.59 o 
  -7   9   6       47.71       49.05      4.69 o 
  -6   9   6       64.89       61.91      4.82 o 
  -5   9   6      258.32      274.89      8.09 o 
  -4   9   6       37.97       49.56      4.27 o 
  -3   9   6        0.01        1.71      2.47 o 
  -2   9   6       73.46       73.36      4.17 o 
  -1   9   6      420.76      416.86      9.17 o 
   0   9   6        5.57        8.31      3.37 o 
   1   9   6      442.31      437.28      8.49 o 
   2   9   6        0.03        0.79      1.98 o 
   3   9   6       22.46       24.94      2.89 o 
   4   9   6       27.35       31.56      3.25 o 
   5   9   6       67.38       71.51      4.88 o 
   6   9   6       24.89       16.02      3.31 o 
   7   9   6       12.65       13.68      3.25 o 
   8   9   6       46.65       57.80      5.03 o 
   9   9   6       15.37        6.09      3.37 o 
  10   9   6        7.88       11.02      4.35 o 
 -11  10   6        0.78       -3.67      3.05 o 
 -10  10   6        0.09        4.80      3.32 o 
  -9  10   6       99.57      124.32      7.10 o 
  -8  10   6      100.07       93.06      6.18 o 
  -7  10   6        0.01        4.82      3.08 o 
  -6  10   6       29.49       27.32      4.03 o 
  -5  10   6        1.63        1.88      3.15 o 
  -4  10   6       21.52       14.75      3.98 o 
  -3  10   6       65.23       67.21      4.65 o 
  -2  10   6       81.29       78.17      4.14 o 
  -1  10   6      161.69      176.24      6.49 o 
   0  10   6       17.86       18.79      3.19 o 
   1  10   6        0.10        1.08      2.03 o 
   2  10   6      128.73      144.78      5.44 o 
   3  10   6      175.88      170.51      5.91 o 
   4  10   6        4.57        0.39      2.08 o 
   5  10   6      178.61      178.64      7.72 o 
   6  10   6       62.46       62.30      5.91 o 
   7  10   6       13.26       11.15      3.84 o 
   8  10   6       12.01       14.29      4.33 o 
   9  10   6        0.00       -1.35      3.59 o 
 -10  11   6        1.80        6.25      4.00 o 
  -9  11   6        0.47        2.19      3.28 o 
  -8  11   6        6.45        7.39      3.52 o 
  -7  11   6        0.08       -0.46      2.88 o 
  -6  11   6        1.49        6.00      3.16 o 
  -5  11   6       34.64       36.95      4.41 o 
  -4  11   6      106.37      108.68      5.98 o 
  -3  11   6        5.65        8.29      3.56 o 
  -2  11   6      240.53      250.76      7.84 o 
  -1  11   6       31.04       44.16      4.18 o 
   0  11   6       22.95       16.95      3.32 o 
   1  11   6       75.40       70.78      4.89 o 
   2  11   6        9.28       16.04      2.84 o 
   3  11   6        2.37        3.06      2.22 o 
   4  11   6        6.60        6.53      2.62 o 
   5  11   6        3.58        3.26      3.31 o 
   6  11   6        2.42       -4.15      3.31 o 
   7  11   6        0.99       -3.57      3.29 o 
   8  11   6        3.91        1.64      3.88 o 
  -9  12   6       44.40       44.81      5.58 o 
  -8  12   6       20.90       28.91      4.65 o 
  -7  12   6        0.27       -0.34      3.16 o 
  -6  12   6        0.04       -2.20      2.83 o 
  -5  12   6       31.20       24.00      5.37 o 
  -4  12   6       25.94       33.72      4.27 o 
  -3  12   6        1.53       -0.27      2.61 o 
  -2  12   6        9.26        9.56      4.05 o 
  -1  12   6       56.22       42.88      4.36 o 
   0  12   6       24.35       19.68      3.55 o 
   1  12   6       10.76        9.50      3.09 o 
   2  12   6        1.17        0.52      2.41 o 
   3  12   6       13.03       11.66      4.03 o 
   4  12   6        4.68        1.88      2.41 o 
   5  12   6        0.30        3.03      2.92 o 
   6  12   6        0.13       -4.72      4.82 o 
   7  12   6       27.44       19.03      6.22 o 
  -8  13   6        9.16       14.84      4.37 o 
  -7  13   6        2.76        7.01      3.71 o 
  -6  13   6       55.01       73.63      7.95 o 
  -5  13   6       10.87        6.95      3.41 o 
  -4  13   6       22.68       23.65      4.10 o 
  -3  13   6        0.67        3.70      3.43 o 
  -2  13   6       41.37       25.18      4.72 o 
  -1  13   6        7.34        8.30      3.59 o 
   0  13   6        0.37        2.03      2.80 o 
   1  13   6       30.38       39.33      4.46 o 
   2  13   6       21.54       26.71      3.62 o 
   3  13   6        3.45        2.48      2.51 o 
   4  13   6       11.66        7.90      3.41 o 
   5  13   6       45.47       45.77      6.45 o 
   6  13   6       15.82       11.87      4.23 o 
  -6  14   6       56.64       74.66      6.13 o 
  -5  14   6       19.97       23.20      4.55 o 
  -4  14   6       44.64       24.59      5.23 o 
  -3  14   6        0.52       -4.82      3.21 o 
  -2  14   6        0.90       -4.74      3.16 o 
  -1  14   6        2.59        0.04      3.56 o 
   0  14   6       10.98        5.06      3.49 o 
   1  14   6        5.20        9.89      3.79 o 
   2  14   6        3.89        8.15      3.35 o 
   3  14   6        0.43       -1.15      3.01 o 
   4  14   6        0.63        2.21      3.51 o 
   5  14   6        5.32        7.00      4.03 o 
  -4  15   6       40.66       29.33      5.72 o 
  -3  15   6        3.66        5.54      6.36 o 
  -2  15   6        1.76       -1.06      4.51 o 
  -1  15   6        4.53        4.36      4.89 o 
   0  15   6        3.51        7.48      5.20 o 
   1  15   6        1.15        7.56      4.51 o 
   2  15   6        0.05       -3.34      4.46 o 
 -13   1   7        1.19        3.70      3.81 o 
 -12   1   7       25.26       30.69      4.95 o 
 -11   1   7       76.99       73.35      5.95 o 
 -10   1   7      169.03      165.84      6.60 o 
  -9   1   7      274.35      305.22     10.34 o 
  -8   1   7     1078.33     1025.69     14.96 o 
  -7   1   7      111.65      117.71      4.51 o 
  -6   1   7      509.60      532.75      7.50 o 
  -5   1   7        0.59        0.55      1.50 o 
  -4   1   7      319.42      349.52      7.08 o 
  -3   1   7        2.29        7.99      1.82 o 
  -2   1   7       15.42        9.26      1.61 o 
  -1   1   7     1280.58     1316.87     11.81 o 
   0   1   7     2661.10     2597.95     19.09 o 
   1   1   7       20.07       26.87      2.28 o 
   2   1   7        2.01        0.82      1.48 o 
   3   1   7      552.58      587.16     12.21 o 
   4   1   7      195.39      194.93      6.21 o 
   5   1   7      283.17      291.86      7.75 o 
   6   1   7      492.47      535.86     10.74 o 
   7   1   7        5.22        0.57      2.52 o 
   8   1   7       21.18       35.87      4.15 o 
   9   1   7       38.98       27.38      3.99 o 
  10   1   7        2.01        1.50      3.02 o 
  11   1   7      182.90      209.04     11.14 o 
 -13   2   7       46.41       59.72      6.84 o 
 -12   2   7       28.92       18.39      4.36 o 
 -11   2   7       12.13       11.18      3.75 o 
 -10   2   7       17.12       20.70      4.09 o 
  -9   2   7        1.99        2.71      3.17 o 
  -8   2   7      266.85      319.32      7.15 o 
  -7   2   7      398.62      322.05      6.93 o 
  -6   2   7       74.24       59.67      2.93 o 
  -5   2   7      312.16      315.71      5.61 o 
  -4   2   7      185.44      164.32      4.08 o 
  -3   2   7       20.21       29.16      3.07 o 
  -2   2   7       45.46       49.01      2.43 o 
  -1   2   7      346.68      361.33      5.52 o 
   0   2   7      135.65      132.30      5.34 o 
   1   2   7       55.05       44.98      2.69 o 
   2   2   7       23.75       30.68      2.42 o 
   3   2   7      374.36      331.88      7.62 o 
   4   2   7       44.50       51.35      4.65 o 
   5   2   7      119.39       97.67      6.79 o 
   6   2   7       16.58        3.49      2.75 o 
   7   2   7      281.05      269.36     11.21 o 
   8   2   7       10.25       23.02      3.62 o 
   9   2   7       11.29       18.49      3.54 o 
  10   2   7      100.55       90.71     13.10 o 
  11   2   7       89.28      102.00      8.47 o 
 -13   3   7        0.07       -0.57      3.56 o 
 -12   3   7        6.00       12.58      4.19 o 
 -11   3   7       67.15       76.51      9.81 o 
 -10   3   7       19.46       26.89      4.47 o 
  -9   3   7        2.36        2.50      3.00 o 
  -8   3   7      387.22      391.17     10.13 o 
  -7   3   7      505.74      460.68      9.59 o 
  -6   3   7      125.49      123.01      5.96 o 
  -5   3   7     1292.43     1312.29     13.21 o 
  -4   3   7        0.60        5.99      1.65 o 
  -3   3   7       23.33       19.40      1.91 o 
  -2   3   7       42.01       53.43      2.55 o 
  -1   3   7       89.94       88.74      3.03 o 
   0   3   7       89.57      106.08      3.77 o 
   1   3   7      263.82      286.76      5.80 o 
   2   3   7      522.97      539.37      8.18 o 
   3   3   7       61.74       83.65      4.18 o 
   4   3   7      362.19      376.11      8.54 o 
   5   3   7      337.52      302.76      7.97 o 
   6   3   7        7.36       12.08      2.97 o 
   7   3   7     1194.57     1146.46     16.92 o 
   8   3   7        0.52        4.35      2.64 o 
   9   3   7        0.47        9.11      3.19 o 
  10   3   7      126.01      162.88      8.80 o 
  11   3   7        0.02       -1.06      3.60 o 
 -13   4   7        4.54        7.00      4.43 o 
 -12   4   7       10.59        9.87      4.27 o 
 -11   4   7        0.04       -4.42      2.94 o 
 -10   4   7        3.62        3.27      3.25 o 
  -9   4   7       45.37       46.18      4.25 o 
  -8   4   7      286.67      279.87      7.95 o 
  -7   4   7      875.35      959.22     14.58 o 
  -6   4   7       70.31       66.10      4.34 o 
  -5   4   7      110.54      108.44      4.13 o 
  -4   4   7       29.82       44.76      2.90 o 
  -3   4   7      187.26      206.92      5.73 o 
  -2   4   7      594.73      645.15      8.13 o 
  -1   4   7      444.21      402.99      5.94 o 
   0   4   7      195.06      191.27      4.83 o 
   1   4   7      980.97     1000.65     11.70 o 
   2   4   7      350.08      371.64      6.90 o 
   3   4   7      103.16      109.49      3.70 o 
   4   4   7      128.60      151.42      4.89 o 
   5   4   7      158.40      136.15      5.71 o 
   6   4   7       63.05      109.69      7.89 o 
   7   4   7       33.36       28.44      3.92 o 
   8   4   7       15.33       11.79      3.14 o 
   9   4   7       45.25       33.75      5.09 o 
  10   4   7       96.77      140.38     13.44 o 
  11   4   7       49.76       42.13      5.96 o 
 -13   5   7        0.04       -1.82      3.75 o 
 -12   5   7        0.15       -0.01      3.46 o 
 -11   5   7        0.52       -2.06      3.32 o 
 -10   5   7        0.09       -1.31      3.05 o 
  -9   5   7       11.65       19.81      3.56 o 
  -8   5   7       14.92       23.86      3.53 o 
  -7   5   7      174.69      148.95      6.18 o 
  -6   5   7        0.16        3.17      2.64 o 
  -5   5   7      105.94      129.36      5.50 o 
  -4   5   7      179.54      174.79      5.00 o 
  -3   5   7      165.59      199.94      5.27 o 
  -2   5   7      444.03      436.14     10.03 o 
  -1   5   7      201.34      227.82      4.57 o 
   0   5   7        0.25        5.90      1.79 o 
   1   5   7        4.01        4.22      1.86 o 
   2   5   7      161.45      172.37      4.94 o 
   3   5   7      319.06      330.22      6.95 o 
   4   5   7      198.21      197.06      5.01 o 
   5   5   7       29.26       23.53      2.54 o 
   6   5   7       39.14       29.99      3.96 o 
   7   5   7       36.13       40.50      4.18 o 
   8   5   7       39.09       35.48      4.20 o 
   9   5   7       88.00       70.43      6.45 o 
  10   5   7       10.90       10.39      4.18 o 
  11   5   7        2.57        3.64      5.00 o 
 -12   6   7        3.41        8.11      3.96 o 
 -11   6   7        1.96        6.15      4.06 o 
 -10   6   7       40.93       52.06      7.09 o 
  -9   6   7        0.38       -0.70      2.66 o 
  -8   6   7       89.18       86.60      5.34 o 
  -7   6   7       44.17       45.28      8.12 o 
  -6   6   7        9.80       10.21      3.04 o 
  -5   6   7      217.25      246.55      7.37 o 
  -4   6   7       15.17       24.81      2.83 o 
  -3   6   7      505.52      484.09      9.02 o 
  -2   6   7       24.63       26.49      4.85 o 
  -1   6   7       83.39       85.20      5.07 o 
   0   6   7      299.04      299.23      8.47 o 
   1   6   7       32.80       37.06      4.01 o 
   2   6   7       79.71       71.99      3.69 o 
   3   6   7      246.17      253.99      5.58 o 
   4   6   7     1179.64     1112.07     15.54 o 
   5   6   7        0.93        5.04      1.94 o 
   6   6   7       78.84       66.86      5.13 o 
   7   6   7       25.67       43.95      4.19 o 
   8   6   7        6.61        5.99      3.37 o 
   9   6   7        7.51        8.53      3.99 o 
  10   6   7        0.01       -0.30      3.93 o 
 -12   7   7        9.48        6.28      4.11 o 
 -11   7   7       23.35       25.39      5.21 o 
 -10   7   7       57.04       64.40      5.47 o 
  -9   7   7       27.60       30.27      4.43 o 
  -8   7   7        2.49        5.58      2.96 o 
  -7   7   7        4.39        1.62      2.75 o 
  -6   7   7      120.65      117.07      5.73 o 
  -5   7   7      214.68      206.29      8.21 o 
  -4   7   7        4.14        6.16      2.62 o 
  -3   7   7       19.30       18.50      2.59 o 
  -2   7   7        8.15        4.89      2.08 o 
  -1   7   7       37.53       37.62      3.54 o 
   0   7   7      236.33      231.21      6.89 o 
   1   7   7       57.53       64.34      4.26 o 
   2   7   7      687.59      722.59     12.24 o 
   3   7   7      264.75      237.06      8.36 o 
   4   7   7        0.94       -0.10      1.83 o 
   5   7   7       58.07       70.76      3.62 o 
   6   7   7        9.73       18.41      2.93 o 
   7   7   7        3.11        6.28      2.93 o 
   8   7   7        7.77        6.34      3.54 o 
   9   7   7       93.45      119.47      7.82 o 
  10   7   7        0.24        0.71      3.83 o 
 -11   8   7        3.94       11.38      3.75 o 
 -10   8   7        1.11       -0.33      3.13 o 
  -9   8   7        0.00        1.59      3.32 o 
  -8   8   7       49.96       72.04      5.48 o 
  -7   8   7        7.19        0.43      4.31 o 
  -6   8   7       27.19       29.43      4.04 o 
  -5   8   7       37.39       42.07      5.05 o 
  -4   8   7      102.52      120.02      5.68 o 
  -3   8   7       80.64       64.72      3.81 o 
  -2   8   7       36.11       27.17      3.78 o 
  -1   8   7        2.21        1.92      2.29 o 
   0   8   7      262.69      241.25      9.35 o 
   1   8   7       76.98       73.05      4.61 o 
   2   8   7       16.76        2.70      2.48 o 
   3   8   7       15.07       17.03      3.36 o 
   4   8   7       40.82       37.65      3.41 o 
   5   8   7       51.18       56.42      3.89 o 
   6   8   7        3.26        2.95      2.36 o 
   7   8   7       64.51       66.75      5.02 o 
   8   8   7       50.82       48.69      5.77 o 
   9   8   7       49.04       52.38      6.78 o 
  10   8   7       11.44        5.69      4.39 o 
 -11   9   7        2.55       -1.24      3.31 o 
 -10   9   7       24.30       19.17      4.17 o 
  -9   9   7       57.76       67.28      5.74 o 
  -8   9   7        9.84        7.24      4.11 o 
  -7   9   7        8.80        8.44      4.25 o 
  -6   9   7       45.05       57.10      6.19 o 
  -5   9   7        0.07       -4.48      2.99 o 
  -4   9   7      244.49      260.27      8.95 o 
  -3   9   7       10.00        5.95      2.77 o 
  -2   9   7      374.75      405.04      9.38 o 
  -1   9   7       22.90       17.43      3.57 o 
   0   9   7      118.69      114.82      5.56 o 
   1   9   7       52.86       55.26      4.31 o 
   2   9   7       57.55       58.45      3.99 o 
   3   9   7       26.22       32.19      3.66 o 
   4   9   7        2.04        5.72      2.31 o 
   5   9   7        1.48        0.30      2.17 o 
   6   9   7       84.75      109.61      6.93 o 
   7   9   7        0.46       -5.48      4.20 o 
   8   9   7       20.77       23.35      5.73 o 
   9   9   7       13.03       17.65      5.76 o 
 -10  10   7        1.48        2.93      3.40 o 
  -9  10   7        7.53       10.64      3.98 o 
  -8  10   7        2.55        3.24      3.39 o 
  -7  10   7       76.25       87.98      6.10 o 
  -6  10   7       13.61       10.16      3.23 o 
  -5  10   7       19.41       19.95      3.72 o 
  -4  10   7       51.75       40.51      5.43 o 
  -3  10   7       33.55       34.83      5.47 o 
  -2  10   7       16.11       15.42      3.20 o 
  -1  10   7       99.16      104.68      5.57 o 
   0  10   7       26.42       41.76      4.17 o 
   1  10   7       37.99       35.75      3.94 o 
   2  10   7        5.45        3.54      2.25 o 
   3  10   7       18.76       15.55      2.92 o 
   4  10   7       35.86       33.26      3.54 o 
   5  10   7       56.99       63.40      4.37 o 
   6  10   7        0.24       -1.28      2.58 o 
   7  10   7        0.94        5.29      3.89 o 
   8  10   7        8.32       16.04      5.65 o 
  -9  11   7       18.27        9.85      4.05 o 
  -8  11   7       33.33       38.00      6.32 o 
  -7  11   7       15.32       17.17      4.09 o 
  -6  11   7        2.91        1.31      3.03 o 
  -5  11   7       10.30        9.95      3.42 o 
  -4  11   7      105.58       88.97      5.62 o 
  -3  11   7      107.16      105.57      7.23 o 
  -2  11   7      140.19      138.94      7.66 o 
  -1  11   7       56.97       56.74      4.77 o 
   0  11   7       21.66       15.53      3.39 o 
   1  11   7        1.99        1.87      2.74 o 
   2  11   7        8.66       14.72      3.39 o 
   3  11   7       31.51       49.64      5.16 o 
   4  11   7       22.46       15.20      3.20 o 
   5  11   7        6.19        8.97      2.72 o 
   6  11   7       37.01       46.14      4.83 o 
   7  11   7       30.33       48.25      7.70 o 
  -8  12   7        5.88       10.22      3.91 o 
  -7  12   7        0.37       -2.52      3.13 o 
  -6  12   7        6.41       11.31      3.81 o 
  -5  12   7        8.84        2.74      3.27 o 
  -4  12   7       91.49       86.83      8.66 o 
  -3  12   7       25.27       49.56      5.61 o 
  -2  12   7        0.29        0.33      3.80 o 
  -1  12   7       13.50        9.62      3.35 o 
   0  12   7        0.52        1.71      2.68 o 
   1  12   7       14.95       24.22      3.87 o 
   2  12   7        3.64       -2.41      2.68 o 
   3  12   7       22.91       18.89      3.19 o 
   4  12   7        2.10        1.58      2.61 o 
   5  12   7       22.88       29.12      4.28 o 
   6  12   7        1.99        1.13      3.14 o 
  -7  13   7        5.83        6.64      3.85 o 
  -6  13   7       17.66       20.36      4.41 o 
  -5  13   7        0.23       -3.59      3.67 o 
  -4  13   7       14.63       13.27      4.36 o 
  -3  13   7        0.37       -1.71      4.69 o 
  -2  13   7       23.35       23.91      4.70 o 
  -1  13   7        4.28        5.58      3.93 o 
   0  13   7      125.67      122.96      6.75 o 
   1  13   7       33.47       28.36      4.24 o 
   2  13   7        0.68        3.81      3.20 o 
   3  13   7        7.68       10.93      3.30 o 
   4  13   7        0.60        2.44      2.69 o 
   5  13   7        3.23        3.93      3.41 o 
  -5  14   7        0.11       -2.09      4.02 o 
  -4  14   7        0.01        2.29      3.88 o 
  -3  14   7        0.00        4.30      3.81 o 
  -2  14   7        3.78        6.60      4.00 o 
  -1  14   7        4.76       -4.60      3.28 o 
   0  14   7       36.87       41.77      5.91 o 
   1  14   7        1.15       -1.43      3.03 o 
   2  14   7       17.55       19.88      4.12 o 
   3  14   7       13.37       22.08      4.40 o 
 -13   0   8       60.89       84.68     13.36 o 
 -12   0   8       47.27       64.51      9.06 o 
 -11   0   8        4.63        7.94      4.31 o 
 -10   0   8        0.86       -0.31      3.81 o 
  -9   0   8       29.47       34.60     11.41 o 
  -8   0   8       27.27       29.67      8.88 o 
  -7   0   8     1695.91     1539.72     28.45 o 
  -6   0   8      767.51      721.19     13.17 o 
  -5   0   8     1154.39     1029.65     17.65 o 
  -4   0   8        0.32        0.44      2.17 o 
  -3   0   8      158.04      145.85      5.66 o 
  -2   0   8       65.81       62.35      4.00 o 
  -1   0   8       74.08       61.70      4.02 o 
   0   0   8     1144.13     1166.57     15.97 o 
   1   0   8       22.77       31.90      4.44 o 
   2   0   8      110.43       97.48      6.66 o 
   3   0   8       18.55       19.79      4.49 o 
   4   0   8       11.87       30.62      5.19 o 
   5   0   8      626.44      559.16     16.35 o 
   6   0   8       56.39       43.08      6.05 o 
   7   0   8       11.35        3.01      3.60 o 
   8   0   8      223.48      229.56     25.93 o 
   9   0   8        8.77        1.71      4.17 o 
  10   0   8        2.58        4.39      6.90 o 
  11   0   8       39.07       38.70     10.26 o 
 -13   1   8        0.39       -1.04      3.72 o 
 -12   1   8       13.28       29.33      5.05 o 
 -11   1   8        0.17        3.23      3.38 o 
 -10   1   8       84.14      104.07      5.69 o 
  -9   1   8       36.04       22.53      3.42 o 
  -8   1   8        7.80        3.56      2.70 o 
  -7   1   8       10.43       16.57      2.80 o 
  -6   1   8      110.04      121.22      5.10 o 
  -5   1   8       61.65       67.22      3.19 o 
  -4   1   8      215.30      220.25      5.18 o 
  -3   1   8      145.85      122.60      4.35 o 
  -2   1   8      159.17      149.55      4.00 o 
  -1   1   8       89.63      120.47      3.64 o 
   0   1   8      309.98      316.19      6.50 o 
   1   1   8       17.23       24.05      2.91 o 
   2   1   8      244.10      248.38      6.82 o 
   3   1   8        4.80        1.35      2.21 o 
   4   1   8      210.86      247.11      7.42 o 
   5   1   8      129.60      106.40      5.51 o 
   6   1   8        1.12        0.30      2.90 o 
   7   1   8       32.42       25.29      3.65 o 
   8   1   8       64.61      115.28      6.35 o 
   9   1   8      105.81       84.51      6.38 o 
  10   1   8       28.12       38.58      5.04 o 
  11   1   8        4.26       10.03      4.55 o 
 -13   2   8        1.88        5.45      3.89 o 
 -12   2   8       14.09        5.52      3.85 o 
 -11   2   8       84.09       93.50      7.02 o 
 -10   2   8       12.77        7.40      5.71 o 
  -9   2   8      338.10      315.40     10.29 o 
  -8   2   8       40.36       27.87      3.50 o 
  -7   2   8       15.90       22.37      2.91 o 
  -6   2   8        1.03        4.12      2.18 o 
  -5   2   8       66.23       69.92      3.26 o 
  -4   2   8        8.42        5.28      1.73 o 
  -3   2   8      291.51      301.97      5.57 o 
  -2   2   8      255.92      232.84      4.88 o 
  -1   2   8       28.30       28.22      2.26 o 
   0   2   8      157.49      131.00      5.97 o 
   1   2   8      347.21      396.82      7.15 o 
   2   2   8        0.25       -0.54      2.51 o 
   3   2   8        8.31        5.48      2.63 o 
   4   2   8      577.92      530.08     10.62 o 
   5   2   8      129.28      127.68      5.93 o 
   6   2   8       84.61       85.36      5.85 o 
   7   2   8       20.36       13.78      3.70 o 
   8   2   8        9.54        0.24      2.68 o 
   9   2   8       15.37       16.74      3.88 o 
  10   2   8       10.24        0.75      3.16 o 
  11   2   8        0.88       -0.35      3.62 o 
 -13   3   8        8.30        8.82      4.36 o 
 -12   3   8       24.89       36.29      5.41 o 
 -11   3   8        2.05        3.74      3.58 o 
 -10   3   8        0.29       -1.31      3.10 o 
  -9   3   8      183.62      210.34      8.76 o 
  -8   3   8      192.17      169.54      8.51 o 
  -7   3   8      453.44      447.83     10.19 o 
  -6   3   8       10.62       12.68      2.91 o 
  -5   3   8       15.75       29.85      2.86 o 
  -4   3   8      205.57      213.81      5.74 o 
  -3   3   8        7.56        2.81      1.60 o 
  -2   3   8      116.73      127.36      4.31 o 
  -1   3   8        0.67       -0.06      1.66 o 
   0   3   8        1.42        1.13      1.82 o 
   1   3   8      176.11      173.91      4.95 o 
   2   3   8      186.81      170.12      7.16 o 
   3   3   8     1327.32     1344.59     17.50 o 
   4   3   8      114.98      102.57      5.57 o 
   5   3   8      207.03      197.81      7.80 o 
   6   3   8        0.09       -1.02      2.60 o 
   7   3   8       18.11       19.51      3.50 o 
   8   3   8       12.99        7.62      3.64 o 
   9   3   8       11.21        8.28      3.40 o 
  10   3   8       87.56       89.15      8.89 o 
 -12   4   8       14.07       24.50      4.89 o 
 -11   4   8       62.05       47.79      5.71 o 
 -10   4   8        4.87       10.31      3.81 o 
  -9   4   8      149.25      154.11      6.75 o 
  -8   4   8       29.00       22.08      3.56 o 
  -7   4   8      204.25      173.73      6.53 o 
  -6   4   8        6.11        9.43      2.94 o 
  -5   4   8        3.43       12.18      2.97 o 
  -4   4   8      661.08      592.10      9.27 o 
  -3   4   8        4.58        3.38      1.95 o 
  -2   4   8      196.39      191.07      4.53 o 
  -1   4   8       19.98       14.55      2.26 o 
   0   4   8       59.32       63.18      3.42 o 
   1   4   8        0.93        4.41      1.98 o 
   2   4   8      220.95      207.69      5.64 o 
   3   4   8      137.30      140.24      7.17 o 
   4   4   8       16.83        6.87      2.70 o 
   5   4   8      740.66      756.17     15.88 o 
   6   4   8       20.35       28.19      6.73 o 
   7   4   8       50.34       57.18      4.91 o 
   8   4   8        0.70        5.41      3.03 o 
   9   4   8       16.81       37.64      5.47 o 
  10   4   8        7.69        4.52      3.88 o 
 -12   5   8       18.43       13.26      4.54 o 
 -11   5   8        0.36        5.02      3.60 o 
 -10   5   8       42.54       99.89      8.67 o 
  -9   5   8        3.99        5.78      3.07 o 
  -8   5   8      120.45      140.52      6.93 o 
  -7   5   8       49.53       43.67      4.61 o 
  -6   5   8       43.61       35.96      3.82 o 
  -5   5   8      181.94      193.49      6.70 o 
  -4   5   8       43.86       41.84      3.27 o 
  -3   5   8       17.30       20.76      3.61 o 
  -2   5   8      126.12      114.08      5.17 o 
  -1   5   8      177.26      163.83      5.95 o 
   0   5   8       73.00       83.61      4.59 o 
   1   5   8      400.08      364.83      9.87 o 
   2   5   8        1.87        1.77      2.63 o 
   3   5   8       37.02       42.25      4.37 o 
   4   5   8       94.84      111.81      9.58 o 
   5   5   8      102.84      137.56      6.79 o 
   6   5   8        1.09        1.81      2.72 o 
   7   5   8      300.99      308.38      9.12 o 
   8   5   8       32.51       29.53      4.12 o 
   9   5   8      163.50      144.62      8.68 o 
  10   5   8        6.23        6.92      5.49 o 
 -12   6   8        4.92        6.82      4.50 o 
 -11   6   8        8.62       13.14      4.54 o 
 -10   6   8        1.57       -0.79      4.97 o 
  -9   6   8        2.71       -0.67      4.70 o 
  -8   6   8       98.66      101.35      5.91 o 
  -7   6   8       32.94       38.77      4.18 o 
  -6   6   8       71.39       74.66      4.90 o 
  -5   6   8      175.78      169.39      6.54 o 
  -4   6   8       12.81       17.40      3.17 o 
  -3   6   8       84.62       96.19      4.26 o 
  -2   6   8       45.04       48.46      3.98 o 
  -1   6   8       53.42       60.39      4.31 o 
   0   6   8       36.26       38.27      3.68 o 
   1   6   8      124.03      147.03      5.92 o 
   2   6   8      341.70      334.51      8.47 o 
   3   6   8       59.52       62.74      3.88 o 
   4   6   8      388.50      416.13     12.49 o 
   5   6   8       70.72       77.99      5.07 o 
   6   6   8        5.14       12.18      4.39 o 
   7   6   8       22.93       24.56      4.56 o 
   8   6   8        0.53       -0.75      3.35 o 
   9   6   8      105.93      138.57      8.43 o 
  10   6   8        1.04       -0.81      3.87 o 
 -11   7   8        2.92        8.08      3.95 o 
 -10   7   8       97.72       72.95      5.89 o 
  -9   7   8      105.15      118.21      6.66 o 
  -8   7   8       55.97       56.01      4.96 o 
  -7   7   8       73.20       73.42      9.73 o 
  -6   7   8        0.19        4.83      2.67 o 
  -5   7   8       22.50       15.52      4.27 o 
  -4   7   8       79.79       80.85      4.93 o 
  -3   7   8       15.37        4.57      2.77 o 
  -2   7   8       75.72       60.51      4.35 o 
  -1   7   8      512.24      550.18     10.83 o 
   0   7   8       34.77       28.59      5.75 o 
   1   7   8      760.77      792.33     13.32 o 
   2   7   8       65.83       72.41      5.46 o 
   3   7   8        1.72        2.64      2.51 o 
   4   7   8        2.64        0.39      2.06 o 
   5   7   8        0.24        0.28      2.51 o 
   6   7   8       44.03       45.47      4.48 o 
   7   7   8      190.15      182.87      7.61 o 
   8   7   8        0.04        0.30      3.85 o 
   9   7   8       18.52       22.10      5.03 o 
 -11   8   8       66.44       53.44      6.62 o 
 -10   8   8        0.83       -4.49      3.00 o 
  -9   8   8       19.01       21.55      4.06 o 
  -8   8   8        1.50       -0.47      3.05 o 
  -7   8   8        0.18        2.99      2.98 o 
  -6   8   8       24.29       21.52      3.98 o 
  -5   8   8       12.73       16.51      5.31 o 
  -4   8   8      178.76      150.52      6.38 o 
  -3   8   8        0.04        2.00      3.74 o 
  -2   8   8       51.43       42.97      4.06 o 
  -1   8   8      262.75      267.16      7.83 o 
   0   8   8       35.59       21.22      3.58 o 
   1   8   8      237.30      289.66      8.29 o 
   2   8   8      113.28      111.80      6.26 o 
   3   8   8       10.51        7.12      2.70 o 
   4   8   8       18.65       29.19      3.29 o 
   5   8   8       31.36       36.12      8.83 o 
   6   8   8        6.75        8.96      3.72 o 
   7   8   8        8.09       13.94      4.19 o 
   8   8   8        1.53        7.39      6.05 o 
   9   8   8       21.82       26.67      5.33 o 
 -10   9   8        8.71       11.24      3.87 o 
  -9   9   8        0.01       -1.49      3.17 o 
  -8   9   8        0.27        2.79      2.96 o 
  -7   9   8       14.27       18.08      3.72 o 
  -6   9   8        1.99       -4.09      4.06 o 
  -5   9   8       96.84      113.53      9.44 o 
  -4   9   8       13.76       15.68      4.00 o 
  -3   9   8        1.47        1.59      3.17 o 
  -2   9   8       89.35       81.85      5.13 o 
  -1   9   8       23.45       20.81      3.38 o 
   0   9   8        0.95       -3.67      2.44 o 
   1   9   8      162.21      170.89      6.84 o 
   2   9   8       32.30       26.65      3.64 o 
   3   9   8      192.31      206.63      7.50 o 
   4   9   8       10.48        5.51      2.51 o 
   5   9   8       24.51       27.79      4.25 o 
   6   9   8        3.66        2.00      3.47 o 
   7   9   8       42.73       58.85      9.78 o 
   8   9   8       46.23       52.08     10.78 o 
  -9  10   8       18.53       22.89      4.55 o 
  -8  10   8       25.87       23.17      6.32 o 
  -7  10   8       14.71       16.61      3.83 o 
  -6  10   8       12.45       14.26      3.75 o 
  -5  10   8        0.06        0.28      3.34 o 
  -4  10   8        0.53        0.65      4.40 o 
  -3  10   8      110.39      120.25      7.39 o 
  -2  10   8       77.61       65.77      8.34 o 
  -1  10   8       61.43       72.58      9.08 o 
   0  10   8       66.33       65.32      4.96 o 
   1  10   8        4.25        1.75      2.68 o 
   2  10   8        0.68       -3.57      2.38 o 
   3  10   8       19.74       25.41      6.82 o 
   4  10   8        9.07        7.80      2.78 o 
   5  10   8       17.12       14.14      3.37 o 
   6  10   8       10.94       21.77      5.48 o 
   7  10   8       25.70       26.92     10.00 o 
  -8  11   8        2.06        3.41      3.46 o 
  -7  11   8        4.32        1.57      3.33 o 
  -6  11   8       11.28       19.30      3.98 o 
  -5  11   8        1.13        0.77      3.85 o 
  -4  11   8        2.46       -1.12      3.48 o 
  -3  11   8       93.63       96.06      7.15 o 
  -2  11   8        1.14       -0.03      4.13 o 
  -1  11   8        0.32       -1.34      2.61 o 
   0  11   8       68.55       70.88      5.28 o 
   1  11   8        2.67        6.40      3.09 o 
   2  11   8       15.70       25.56      3.89 o 
   3  11   8        0.59       -2.02      3.62 o 
   4  11   8        0.70        2.61      2.61 o 
   5  11   8       25.45       25.37      3.67 o 
   6  11   8        0.39        3.08      2.95 o 
  -7  12   8        9.49        9.93      4.83 o 
  -6  12   8       10.30       12.63      4.68 o 
  -5  12   8        3.09        8.68      4.34 o 
  -4  12   8        2.40        3.18      4.31 o 
  -3  12   8        7.90       10.81      4.21 o 
  -2  12   8        3.98       11.37      3.92 o 
  -1  12   8       33.03       37.49      5.32 o 
   0  12   8       10.76        5.68      3.50 o 
   1  12   8       13.17       12.77      5.17 o 
   2  12   8        5.87        7.17      3.26 o 
   3  12   8        3.53        2.38      3.04 o 
   4  12   8        1.04        1.22      2.60 o 
   5  12   8        8.65       10.97      3.50 o 
  -6  13   8        1.38        6.32      4.66 o 
  -5  13   8       11.09        9.14      4.68 o 
  -4  13   8        3.12        3.29      4.82 o 
  -3  13   8       23.36       26.87      5.79 o 
  -2  13   8       32.47       27.26      5.17 o 
  -1  13   8        0.89       -4.25      3.29 o 
   0  13   8       26.42       27.29      4.70 o 
   1  13   8       15.72       11.33      3.64 o 
   2  13   8        2.98        3.02      3.14 o 
   3  13   8       16.48       21.89      4.35 o 
  -3  14   8        1.13        5.44      4.36 o 
  -2  14   8        4.25        5.68      4.16 o 
  -1  14   8        0.01       -0.22      3.58 o 
   0  14   8        3.12        1.82      4.03 o 
   1  14   8        0.17        4.32      3.59 o 
 -12   1   9       45.74       32.49      8.04 o 
 -11   1   9       36.91       29.93      4.98 o 
 -10   1   9       11.69       18.49      4.21 o 
  -9   1   9       17.44       18.79      5.91 o 
  -8   1   9      345.64      300.94      8.35 o 
  -7   1   9       12.22       15.21      2.71 o 
  -6   1   9      475.14      525.43      9.31 o 
  -5   1   9       89.37       86.56      3.75 o 
  -4   1   9        2.15        0.29      1.96 o 
  -3   1   9      435.79      448.19      7.14 o 
  -2   1   9       24.01       28.37      2.50 o 
  -1   1   9       41.19       48.85      3.21 o 
   0   1   9      157.08      156.37      5.73 o 
   1   1   9       86.06       91.80      4.89 o 
   2   1   9      797.24      811.09     13.41 o 
   3   1   9      396.56      391.36      9.45 o 
   4   1   9      371.39      365.07      9.28 o 
   5   1   9        0.04        3.56      2.83 o 
   6   1   9        0.10       -0.87      2.51 o 
   7   1   9       21.16       34.51      4.25 o 
   8   1   9      216.99      205.52      8.17 o 
   9   1   9       22.14       18.51      4.16 o 
  10   1   9       85.16       97.09      6.75 o 
 -12   2   9        0.76        9.48      4.09 o 
 -11   2   9       28.36       33.86      5.13 o 
 -10   2   9        6.69        6.48      3.58 o 
  -9   2   9       16.76       29.76      6.09 o 
  -8   2   9       18.97        6.82      3.34 o 
  -7   2   9      396.48      442.10      9.87 o 
  -6   2   9        4.58        7.53      2.79 o 
  -5   2   9        4.14       -0.68      1.86 o 
  -4   2   9        3.39        3.41      1.90 o 
  -3   2   9       48.27       64.81      3.21 o 
  -2   2   9      722.78      713.02     10.26 o 
  -1   2   9       17.89       17.45      2.53 o 
   0   2   9      204.23      195.29      6.37 o 
   1   2   9        8.20        0.25      2.41 o 
   2   2   9      520.86      514.73     10.59 o 
   3   2   9      482.02      527.63     10.95 o 
   4   2   9       16.38       31.24      3.76 o 
   5   2   9       57.92       49.02      4.54 o 
   6   2   9      322.39      355.23      9.68 o 
   7   2   9      151.32      120.68      6.52 o 
   8   2   9       25.69       21.46      4.07 o 
   9   2   9        1.23       -2.76      2.90 o 
  10   2   9       45.50       81.15      6.43 o 
 -12   3   9        3.31       11.46      4.38 o 
 -11   3   9       13.17        4.02      3.50 o 
 -10   3   9       40.88       25.88      4.80 o 
  -9   3   9      229.60      248.93     11.55 o 
  -8   3   9      101.23       84.56      5.29 o 
  -7   3   9        0.32        1.78      2.51 o 
  -6   3   9        5.27       -0.77      2.41 o 
  -5   3   9      125.68      117.44      4.73 o 
  -4   3   9       66.14       46.53      3.45 o 
  -3   3   9      203.10      182.77      5.89 o 
  -2   3   9      321.31      336.07      7.50 o 
  -1   3   9      227.65      210.65      5.71 o 
   0   3   9       92.57       95.81      4.25 o 
   1   3   9      112.76      117.36      5.42 o 
   2   3   9        0.07        4.24      2.71 o 
   3   3   9      278.86      293.92     11.04 o 
   4   3   9        6.37        3.95      2.67 o 
   5   3   9        7.58        0.64      2.63 o 
   6   3   9      146.01      143.91      8.99 o 
   7   3   9       13.09       16.86      3.80 o 
   8   3   9        8.58       14.30      3.75 o 
   9   3   9       70.18       60.93      5.69 o 
  10   3   9        5.50        6.30      4.37 o 
 -12   4   9       12.27       18.65      5.07 o 
 -11   4   9       88.74       68.78      6.63 o 
 -10   4   9       12.38        8.82      3.84 o 
  -9   4   9        0.07        0.73      3.25 o 
  -8   4   9      176.18      216.56      8.82 o 
  -7   4   9        5.90        5.16      4.21 o 
  -6   4   9        7.64       10.30      2.95 o 
  -5   4   9        6.99        8.96      2.90 o 
  -4   4   9      229.73      206.72      6.06 o 
  -3   4   9       36.28       54.98      4.23 o 
  -2   4   9       93.80       99.42      5.14 o 
  -1   4   9      140.62      153.85      5.98 o 
   0   4   9      219.24      241.58      6.20 o 
   1   4   9       51.96       32.56      3.23 o 
   2   4   9      158.08      149.20      6.15 o 
   3   4   9       13.87        8.84      2.96 o 
   4   4   9        7.64       12.51      3.01 o 
   5   4   9      169.51      167.59      7.01 o 
   6   4   9        3.07       -3.37      3.81 o 
   7   4   9        1.02        1.91      2.89 o 
   8   4   9       21.75       12.34      5.78 o 
   9   4   9       12.56       14.54      3.92 o 
 -11   5   9       93.14       89.31      7.53 o 
 -10   5   9       47.12       43.08      5.74 o 
  -9   5   9        0.06        2.33      2.82 o 
  -8   5   9       34.77       30.78      4.03 o 
  -7   5   9        7.21        6.29      2.98 o 
  -6   5   9        0.03       -2.31      2.34 o 
  -5   5   9       10.30        6.60      2.71 o 
  -4   5   9       57.74       40.10      4.25 o 
  -3   5   9        0.01       -1.02      2.31 o 
  -2   5   9       45.46       30.61      4.05 o 
  -1   5   9       10.71       23.03      3.54 o 
   0   5   9      168.73      157.52      6.26 o 
   1   5   9      116.90      112.92      5.58 o 
   2   5   9       39.23       30.24      5.22 o 
   3   5   9        0.26       -0.35      2.54 o 
   4   5   9       21.72       34.63      5.03 o 
   5   5   9       32.67       37.16      4.31 o 
   6   5   9        0.72       -1.35      2.76 o 
   7   5   9       85.56       79.96      5.80 o 
   8   5   9        8.88        9.29      3.68 o 
   9   5   9        0.01       -2.54      3.83 o 
 -11   6   9       66.06       62.56      6.86 o 
 -10   6   9       75.05       77.72     14.36 o 
  -9   6   9        0.93        0.40      2.98 o 
  -8   6   9       49.79       46.92      4.81 o 
  -7   6   9        4.79       -0.22      4.91 o 
  -6   6   9       85.17       73.84      5.11 o 
  -5   6   9        2.50        2.89      2.71 o 
  -4   6   9       19.14       21.26      4.01 o 
  -3   6   9       27.74       28.79      3.55 o 
  -2   6   9      102.02      110.20      5.55 o 
  -1   6   9       39.30       36.55      3.94 o 
   0   6   9      361.46      361.19      9.14 o 
   1   6   9     1086.82     1082.02     16.18 o 
   2   6   9       25.41       24.96      3.65 o 
   3   6   9      217.08      240.61      9.26 o 
   4   6   9       43.23       38.63      7.23 o 
   5   6   9      102.81      100.55      7.82 o 
   6   6   9        0.60       -0.76      2.85 o 
   7   6   9       22.02       39.04      4.79 o 
   8   6   9       61.42       56.88      5.48 o 
   9   6   9       61.05       78.25      7.42 o 
 -11   7   9       10.43        6.65      4.58 o 
 -10   7   9        1.24        7.05      4.50 o 
  -9   7   9       13.43        8.34      3.45 o 
  -8   7   9      107.00      109.73      6.42 o 
  -7   7   9        3.04       -0.13      2.89 o 
  -6   7   9       75.98       64.84      5.01 o 
  -5   7   9       37.85       50.04      5.97 o 
  -4   7   9       16.09       12.04      3.71 o 
  -3   7   9        1.60        1.85      2.95 o 
  -2   7   9        4.45        1.90      3.29 o 
  -1   7   9      142.77      127.70      6.07 o 
   0   7   9       50.55       64.39      5.24 o 
   1   7   9       28.61       27.87      4.67 o 
   2   7   9       15.66       16.17      3.20 o 
   3   7   9      143.10      140.65      7.74 o 
   4   7   9      115.34      116.58      7.41 o 
   5   7   9        5.10        3.02      3.72 o 
   6   7   9        4.08       11.47      3.85 o 
   7   7   9       44.57       49.27      7.29 o 
   8   7   9        0.11       -0.07      3.49 o 
 -10   8   9       56.41       50.33      5.55 o 
  -9   8   9        2.42        0.44      3.04 o 
  -8   8   9       11.05       17.00      3.86 o 
  -7   8   9        0.92       -3.38      2.83 o 
  -6   8   9       33.94       33.58      4.31 o 
  -5   8   9        2.28        0.76      3.28 o 
  -4   8   9        0.65       -4.11      2.74 o 
  -3   8   9       40.35       34.53      4.98 o 
  -2   8   9        0.18       -3.47      2.31 o 
  -1   8   9        2.94       -0.11      2.60 o 
   0   8   9       14.89       12.17      3.15 o 
   1   8   9       31.83       30.86      3.98 o 
   2   8   9        6.13        9.26      2.93 o 
   3   8   9        8.99        8.00      3.03 o 
   4   8   9       37.35       40.95      5.49 o 
   5   8   9       13.06       17.85      4.27 o 
   6   8   9       30.46       24.75      6.01 o 
   7   8   9        0.80        9.18      8.21 o 
   8   8   9        0.06       -0.59      4.78 o 
  -9   9   9        1.01        3.00      3.44 o 
  -8   9   9       50.37       51.60      5.30 o 
  -7   9   9       37.28       37.71      4.67 o 
  -6   9   9        7.48        8.69      4.11 o 
  -5   9   9       52.13       60.24      6.23 o 
  -4   9   9        0.97        0.33      3.25 o 
  -3   9   9       16.09       18.68      4.22 o 
  -2   9   9       57.67       46.12      4.61 o 
  -1   9   9        2.28       -3.69      2.46 o 
   0   9   9        3.51        7.47      3.41 o 
   1   9   9        6.32        5.85      2.92 o 
   2   9   9       15.52       20.50      3.72 o 
   3   9   9       20.51       17.88      3.66 o 
   4   9   9       18.21       24.61      4.74 o 
   5   9   9        0.00        1.01      3.38 o 
   6   9   9       19.85       18.65      4.71 o 
   7   9   9        1.77       -4.85      8.51 o 
  -8  10   9        0.47       -3.33      3.21 o 
  -7  10   9        0.61       -4.31      3.76 o 
  -6  10   9        3.44        2.15      3.83 o 
  -5  10   9       13.34       11.13      5.16 o 
  -4  10   9       11.88        6.07      3.89 o 
  -3  10   9        3.59        6.94      5.21 o 
  -2  10   9        3.91        0.03      3.86 o 
  -1  10   9       13.23       26.41      4.08 o 
   0  10   9        3.38        3.35      2.89 o 
   1  10   9       23.15       23.85      3.91 o 
   2  10   9        1.68        6.70      3.10 o 
   3  10   9        2.81        4.53      3.13 o 
   4  10   9       10.54       13.89      4.37 o 
   5  10   9       26.86       29.28      5.15 o 
   6  10   9        0.01       -4.67      3.56 o 
  -7  11   9       14.12        4.72      7.29 o 
  -6  11   9        0.32        2.80      4.01 o 
  -5  11   9        0.27        1.56      4.25 o 
  -4  11   9        6.13       10.89      4.48 o 
  -3  11   9        7.01        2.69      3.65 o 
  -2  11   9        1.06        3.41      5.14 o 
  -1  11   9        1.47        3.97      2.93 o 
   0  11   9       62.34       64.74      5.39 o 
   1  11   9        2.69        0.82      3.05 o 
   2  11   9       11.88       16.37      3.75 o 
   3  11   9        0.66        1.24      3.09 o 
   4  11   9        3.86       11.34      3.76 o 
   5  11   9        0.00       -0.70      3.90 o 
  -6  12   9        0.79        6.50      4.71 o 
  -5  12   9       30.33       27.47      5.60 o 
  -4  12   9        0.00       -0.06      4.04 o 
  -3  12   9        2.26        8.32      4.21 o 
  -2  12   9        0.68       -0.45      3.29 o 
  -1  12   9       39.84       36.32      8.69 o 
   0  12   9       24.35       21.87      6.23 o 
   1  12   9        3.13        2.19      3.16 o 
   2  12   9        0.03       -0.77      3.06 o 
   3  12   9        0.54       -2.83      2.89 o 
  -3  13   9        6.48        9.38      4.47 o 
  -2  13   9       26.01       15.26      4.61 o 
  -1  13   9       39.55       47.05      6.38 o 
   0  13   9        1.44       -3.34      3.80 o 
   1  13   9       11.06        7.87      3.71 o 
 -11   0  10       20.89       21.61      8.95 o 
 -10   0  10      141.25      135.14     14.40 o 
  -9   0  10        7.33        6.07      6.42 o 
  -8   0  10      113.53      157.68     14.93 o 
  -7   0  10      159.64      156.94      9.00 o 
  -6   0  10        1.98        4.14      2.98 o 
  -5   0  10      842.03      727.35     14.11 o 
  -4   0  10       78.13       66.34      4.95 o 
  -3   0  10      976.78      956.82     16.09 o 
  -2   0  10        5.56       18.53      4.32 o 
  -1   0  10        0.01        5.96      3.67 o 
   0   0  10      171.68      177.60     17.81 o 
   1   0  10      121.10      135.76      8.76 o 
   2   0  10        6.03        6.91      4.13 o 
   3   0  10        7.82        8.31      5.48 o 
   4   0  10      208.17      189.39     10.31 o 
   5   0  10      259.69      259.91     11.95 o 
   6   0  10        5.08       10.31     11.22 o 
   7   0  10        0.71       -1.45      4.32 o 
   8   0  10        0.19       -6.01      4.01 o 
   9   0  10       13.79       13.51      5.90 o 
 -11   1  10        0.08       -6.06      4.23 o 
 -10   1  10        4.45        2.91      3.37 o 
  -9   1  10       53.48       53.24      5.57 o 
  -8   1  10       12.25       10.07      3.57 o 
  -7   1  10       14.13       17.09      3.84 o 
  -6   1  10       94.43       90.57      4.49 o 
  -5   1  10       48.65       55.17      4.05 o 
  -4   1  10        0.68       -1.90      1.87 o 
  -3   1  10       38.35       46.83      3.52 o 
  -2   1  10       40.65       57.43      4.22 o 
  -1   1  10        7.52        1.88      2.52 o 
   0   1  10      390.86      348.90      8.86 o 
   1   1  10      223.62      222.10      7.40 o 
   2   1  10       66.68       63.45      4.78 o 
   3   1  10       34.93       58.67      4.81 o 
   4   1  10       55.33       51.43      4.68 o 
   5   1  10        0.87        0.28      2.95 o 
   6   1  10       35.28       24.16      4.04 o 
   7   1  10       12.97        1.12      3.50 o 
   8   1  10       28.33       42.98      5.12 o 
   9   1  10        0.95       -2.32      3.15 o 
 -11   2  10       14.07       16.79      4.40 o 
 -10   2  10        2.67       -0.98      3.22 o 
  -9   2  10        0.18        0.49      6.47 o 
  -8   2  10        2.11        3.51      3.31 o 
  -7   2  10      130.52      124.77      5.87 o 
  -6   2  10       51.18       49.59      4.19 o 
  -5   2  10      115.81      119.74      5.95 o 
  -4   2  10      167.69      189.67      5.93 o 
  -3   2  10      326.54      318.45      7.22 o 
  -2   2  10        4.74        4.78      2.31 o 
  -1   2  10       21.59       14.61      3.01 o 
   0   2  10        7.65        8.52      2.89 o 
   1   2  10       55.40       64.55      5.31 o 
   2   2  10       46.83       42.32      4.25 o 
   3   2  10        6.45        3.12      4.14 o 
   4   2  10        4.22        5.59      2.90 o 
   5   2  10        7.86        9.04      3.69 o 
   6   2  10        0.03        3.01      2.97 o 
   7   2  10      121.39      119.07      6.83 o 
   8   2  10       75.94       62.72      5.89 o 
   9   2  10       14.24       12.54      4.07 o 
 -11   3  10       51.95       42.79      5.84 o 
 -10   3  10       32.00       45.48      5.80 o 
  -9   3  10       10.31        5.22      3.48 o 
  -8   3  10        4.88        2.66      3.33 o 
  -7   3  10        0.67       -1.28      3.14 o 
  -6   3  10        9.06        5.69      2.84 o 
  -5   3  10       76.63       89.50      5.11 o 
  -4   3  10      254.98      259.30      7.65 o 
  -3   3  10        0.34       -1.51      2.58 o 
  -2   3  10      451.86      445.39      9.88 o 
  -1   3  10      137.25      142.61      5.98 o 
   0   3  10        4.67        1.47      2.73 o 
   1   3  10       62.75       53.57      4.79 o 
   2   3  10        1.61        0.61      2.43 o 
   3   3  10       14.92       17.61      3.33 o 
   4   3  10        4.41        8.21      3.05 o 
   5   3  10       49.28       49.37      4.94 o 
   6   3  10        0.15        0.62      2.93 o 
   7   3  10       61.10       58.37      6.20 o 
   8   3  10       11.85       11.44      4.00 o 
 -11   4  10       21.92        3.14      4.10 o 
 -10   4  10      100.35       96.13      7.47 o 
  -9   4  10        5.78        3.77      3.47 o 
  -8   4  10       35.35       24.42      3.85 o 
  -7   4  10      114.46      106.40      5.78 o 
  -6   4  10       15.87       11.20      3.08 o 
  -5   4  10        9.87        4.09      3.20 o 
  -4   4  10        0.21       -2.47      2.37 o 
  -3   4  10       82.98       75.78      4.87 o 
  -2   4  10       31.03       20.48      3.45 o 
  -1   4  10       40.34       31.81      3.83 o 
   0   4  10      144.03      142.53     10.63 o 
   1   4  10       64.56       63.26      6.19 o 
   2   4  10       19.58       16.21      3.30 o 
   3   4  10        3.92        0.33      2.63 o 
   4   4  10        0.00       -0.45      2.73 o 
   5   4  10       17.89       17.50      3.67 o 
   6   4  10      103.78       93.01      6.13 o 
   7   4  10       18.63        5.90      3.47 o 
   8   4  10       49.07       43.34      5.23 o 
 -11   5  10       63.59       56.15      9.23 o 
 -10   5  10       27.32       30.28      5.36 o 
  -9   5  10       15.14       14.03      4.18 o 
  -8   5  10        9.75       19.67      3.65 o 
  -7   5  10        0.67        0.63      2.74 o 
  -6   5  10       20.10       20.50      3.57 o 
  -5   5  10        0.66       -1.87      3.30 o 
  -4   5  10       63.69       62.03      8.57 o 
  -3   5  10       48.23       50.47      4.40 o 
  -2   5  10       50.96       46.55      4.33 o 
  -1   5  10       57.14       53.79      4.56 o 
   0   5  10       18.18       15.53      3.99 o 
   1   5  10      454.79      447.78     12.54 o 
   2   5  10       29.70       36.53      5.06 o 
   3   5  10       13.90       15.45      4.05 o 
   4   5  10      221.30      226.88      8.08 o 
   5   5  10      106.56      108.84      6.31 o 
   6   5  10        4.31       -1.41      2.98 o 
   7   5  10       63.24       66.69      5.83 o 
   8   5  10       74.45       92.27      6.68 o 
 -10   6  10        9.67       18.48      4.88 o 
  -9   6  10        0.00        5.15      3.43 o 
  -8   6  10        1.03       -1.98      2.67 o 
  -7   6  10       20.17       13.38      3.52 o 
  -6   6  10        7.75        2.72      3.48 o 
  -5   6  10        2.45       -0.56      3.52 o 
  -4   6  10        7.19        8.48      3.74 o 
  -3   6  10        0.03       -3.58      2.38 o 
  -2   6  10       39.10       50.39      5.68 o 
  -1   6  10        5.34        5.30      3.01 o 
   0   6  10      134.10      128.05      6.53 o 
   1   6  10      170.41      180.69      8.68 o 
   2   6  10        1.92        4.05      3.60 o 
   3   6  10      104.02       96.27     13.93 o 
   4   6  10        2.94        4.75      3.53 o 
   5   6  10       10.22       14.99      4.38 o 
   6   6  10       10.90       10.39      4.29 o 
   7   6  10        4.75        1.04      3.19 o 
 -10   7  10       92.34       84.84      7.63 o 
  -9   7  10        0.00        3.87      3.81 o 
  -8   7  10        1.62        2.82      4.37 o 
  -7   7  10        2.26        5.35      3.13 o 
  -6   7  10       11.46       16.61      4.43 o 
  -5   7  10        0.01       -5.13      3.42 o 
  -4   7  10        0.16       -1.72      3.29 o 
  -3   7  10        5.53       14.21      4.73 o 
  -2   7  10       23.45       30.57      4.05 o 
  -1   7  10        9.49        8.81      3.09 o 
   0   7  10      177.78      184.65      7.32 o 
   1   7  10      325.93      318.82     11.07 o 
   2   7  10       74.66       82.84      7.90 o 
   3   7  10       60.11       79.59      9.68 o 
   4   7  10        1.74       -4.00      3.02 o 
   5   7  10       10.69       13.18      4.38 o 
   6   7  10       25.58       20.44      4.99 o 
   7   7  10       10.15       19.21      4.85 o 
  -9   8  10        3.42       14.64      4.01 o 
  -8   8  10       23.45       21.80      4.22 o 
  -7   8  10        0.00        1.80      3.43 o 
  -6   8  10       22.20       39.96      5.85 o 
  -5   8  10       11.05       10.22      4.25 o 
  -4   8  10        9.55        3.89      3.51 o 
  -3   8  10        0.12       -4.44      2.96 o 
  -2   8  10       17.24       15.24      5.02 o 
  -1   8  10      122.18      119.33      6.33 o 
   0   8  10        2.16        7.14      3.08 o 
   1   8  10      153.80      145.21      6.83 o 
   2   8  10       20.07       20.58      4.53 o 
   3   8  10       23.77       33.18      5.30 o 
   4   8  10        1.86        0.76      3.48 o 
   5   8  10       30.09       40.64      6.52 o 
   6   8  10       45.13       68.59     10.16 o 
  -8   9  10       27.00       23.34      5.43 o 
  -7   9  10       20.17       33.34      8.58 o 
  -6   9  10       12.02        9.04      4.23 o 
  -5   9  10        2.57       -0.22      3.49 o 
  -4   9  10        9.66       14.87      4.37 o 
  -3   9  10       45.16       30.99      5.11 o 
  -2   9  10        7.79        0.83      3.39 o 
  -1   9  10      113.49      112.52      6.42 o 
   0   9  10        3.64        2.78      3.08 o 
   1   9  10        4.82        9.23      3.35 o 
   2   9  10       13.90        9.38      4.19 o 
   3   9  10        2.55       -0.96      3.63 o 
   4   9  10        0.58        1.55      3.54 o 
   5   9  10        6.94        5.54      4.24 o 
  -7  10  10        7.94       10.24      4.80 o 
  -6  10  10        2.19       -2.78      3.71 o 
  -5  10  10        0.09        2.04      3.92 o 
  -4  10  10        0.35        3.41      4.08 o 
  -3  10  10        1.05       -0.02      3.49 o 
  -2  10  10        0.01       -3.29      3.15 o 
  -1  10  10        5.70        3.70      3.13 o 
   0  10  10        6.39       15.31      3.72 o 
   1  10  10       48.95       69.91      7.48 o 
   2  10  10       25.99       23.68      4.08 o 
   3  10  10        1.60        1.18      3.71 o 
   4  10  10        1.65       -1.20      4.01 o 
  -6  11  10        1.72        3.14      4.48 o 
  -5  11  10        2.22        2.18      3.94 o 
  -4  11  10        0.95        2.09      4.03 o 
  -3  11  10        5.70        6.65      4.11 o 
  -2  11  10        2.61        2.60      3.63 o 
  -1  11  10       12.36        8.98      5.07 o 
   0  11  10        2.49        9.35      3.59 o 
   1  11  10        1.50        4.08      3.41 o 
   2  11  10        0.03       -0.42      3.02 o 
   3  11  10        5.10        9.42      4.50 o 
  -3  12  10       14.29       14.94      5.86 o 
  -2  12  10        0.94        8.24      4.36 o 
  -1  12  10        3.12        7.91      4.32 o 
   0  12  10        1.30        4.96      3.68 o 
 -10   1  11       34.48       50.98      7.39 o 
  -9   1  11        6.21       -2.79      6.24 o 
  -8   1  11        1.88        1.62      3.28 o 
  -7   1  11       42.35       36.38      4.78 o 
  -6   1  11        0.08       -0.93      2.76 o 
  -5   1  11       18.67       17.11      2.95 o 
  -4   1  11        0.36       -0.71      2.47 o 
  -3   1  11       82.40       72.02      4.91 o 
  -2   1  11        8.94        5.86      2.87 o 
  -1   1  11      144.91      153.80      6.54 o 
   0   1  11        1.23        1.72      2.50 o 
   1   1  11       94.48      111.89      6.03 o 
   2   1  11      115.19      104.99      5.98 o 
   3   1  11        3.24        1.79      2.96 o 
   4   1  11       74.06       60.47      5.25 o 
   5   1  11      138.67      148.77      7.39 o 
   6   1  11       53.61       56.92      5.50 o 
   7   1  11       25.43       34.18      4.92 o 
   8   1  11        7.06       10.86      4.26 o 
 -10   2  11        1.92        4.66      3.72 o 
  -9   2  11        8.34        6.89      3.70 o 
  -8   2  11        4.93        4.95      3.51 o 
  -7   2  11       14.43       11.23      3.12 o 
  -6   2  11        4.90        0.09      2.66 o 
  -5   2  11       98.05       94.27      5.46 o 
  -4   2  11        0.00       -3.35      2.54 o 
  -3   2  11      184.02      187.62      8.26 o 
  -2   2  11        7.08        4.01      2.73 o 
  -1   2  11       67.21       65.34      4.84 o 
   0   2  11      122.67      123.02      6.12 o 
   1   2  11       12.16        8.02      3.06 o 
   2   2  11      119.74      113.52      6.16 o 
   3   2  11        0.52        1.20      2.71 o 
   4   2  11       10.87       -0.57      2.95 o 
   5   2  11        2.83        4.16      3.34 o 
   6   2  11       13.04       15.24      3.93 o 
   7   2  11       73.24       73.55      6.21 o 
 -10   3  11        1.26        2.18      3.67 o 
  -9   3  11        2.90        0.92      3.48 o 
  -8   3  11        0.01        0.97      6.23 o 
  -7   3  11       44.77       35.25      4.22 o 
  -6   3  11       25.97       23.84      4.54 o 
  -5   3  11       19.41       20.20      6.73 o 
  -4   3  11       25.13       42.18      4.36 o 
  -3   3  11       20.38        6.11      2.99 o 
  -2   3  11       17.17        2.50      5.25 o 
  -1   3  11       31.12       20.02      4.25 o 
   0   3  11        2.78       -0.53      3.17 o 
   1   3  11        3.07        0.72      2.65 o 
   2   3  11       12.21       10.95      3.28 o 
   3   3  11      159.08      160.21      7.25 o 
   4   3  11       17.64       22.56      4.14 o 
   5   3  11        0.15        4.03      2.96 o 
   6   3  11        0.64       -0.95      3.06 o 
   7   3  11        3.95        4.78      3.65 o 
 -10   4  11       19.90       16.45      4.67 o 
  -9   4  11        7.17       23.72      4.86 o 
  -8   4  11        0.68       -2.15      2.76 o 
  -7   4  11        0.35        1.53      3.53 o 
  -6   4  11        0.84        0.09      4.48 o 
  -5   4  11       29.72       14.13      4.05 o 
  -4   4  11       29.23       33.87      4.14 o 
  -3   4  11       61.50       62.27      4.92 o 
  -2   4  11      406.37      430.84     12.19 o 
  -1   4  11        6.65        6.94      3.76 o 
   0   4  11        3.62        5.96      3.53 o 
   1   4  11        1.90        0.84      3.20 o 
   2   4  11        0.68        0.69      3.13 o 
   3   4  11        7.33       10.38      3.61 o 
   4   4  11       98.31      100.75      6.32 o 
   5   4  11        3.41        2.05      3.21 o 
   6   4  11       89.36      100.47      6.71 o 
   7   4  11        7.26       14.37      4.31 o 
  -9   5  11        2.97        2.19      3.85 o 
  -8   5  11        3.27       -2.07      2.90 o 
  -7   5  11       32.83       48.51      5.78 o 
  -6   5  11        2.93        2.51      3.64 o 
  -5   5  11       10.61       10.05      4.32 o 
  -4   5  11       16.87       14.52      4.07 o 
  -3   5  11       69.77       75.06      5.32 o 
  -2   5  11        0.45        3.00      3.05 o 
  -1   5  11       63.24       80.31      8.00 o 
   0   5  11      367.43      348.51     11.44 o 
   1   5  11        5.41        1.95      3.40 o 
   2   5  11       84.41       75.29      9.59 o 
   3   5  11       47.94       25.55      4.80 o 
   4   5  11       28.86       26.40      6.27 o 
   5   5  11       10.82       15.16      4.56 o 
   6   5  11        5.08        7.48      4.29 o 
   7   5  11        1.04       -2.52      3.44 o 
  -9   6  11        9.77        7.61      4.38 o 
  -8   6  11        2.02        4.12      4.45 o 
  -7   6  11       35.10       43.98      5.90 o 
  -6   6  11       51.88       62.95      6.40 o 
  -5   6  11       11.24       15.76      4.41 o 
  -4   6  11       65.60       54.16      6.25 o 
  -3   6  11        5.61       -0.63      2.97 o 
  -2   6  11      152.85      144.08      6.84 o 
  -1   6  11        1.47        0.99      5.63 o 
   0   6  11        4.86       12.09      4.51 o 
   1   6  11        5.93       11.12      3.99 o 
   2   6  11       21.56       24.83      4.85 o 
   3   6  11       17.95       21.47      4.76 o 
   4   6  11       51.33       60.59      6.58 o 
   5   6  11        0.38       -4.41      3.35 o 
   6   6  11       91.91       96.42      7.94 o 
  -8   7  11        7.76        4.52      4.70 o 
  -7   7  11       25.63       25.83      5.07 o 
  -6   7  11       19.09       24.68      5.52 o 
  -5   7  11        2.17       -1.52      3.58 o 
  -4   7  11       67.78       58.73      6.27 o 
  -3   7  11        2.75        6.20      3.79 o 
  -2   7  11        0.33       -0.72      3.01 o 
  -1   7  11        1.52       11.88      3.46 o 
   0   7  11       15.93       12.24      4.25 o 
   1   7  11       11.42       12.72      4.42 o 
   2   7  11        9.81        7.07      3.84 o 
   3   7  11       56.50       60.28      8.21 o 
   4   7  11       70.55       62.07     11.25 o 
   5   7  11        3.76       -1.60      3.56 o 
  -7   8  11        0.86       -2.33      3.99 o 
  -6   8  11        2.62        5.28      5.09 o 
  -5   8  11       48.84       47.17      6.25 o 
  -4   8  11       30.73       24.72      5.12 o 
  -3   8  11        4.11        3.47      4.07 o 
  -2   8  11        0.78        0.12      3.71 o 
  -1   8  11       56.47       49.88      5.00 o 
   0   8  11       38.70       27.24      6.56 o 
   1   8  11        9.72        0.42      3.55 o 
   2   8  11       79.25       98.04     13.95 o 
   3   8  11       11.85        9.50      4.42 o 
   4   8  11       10.18        3.93      4.13 o 
   5   8  11        0.45       -0.98      3.90 o 
  -6   9  11        9.53       10.48      4.64 o 
  -5   9  11       14.04       22.63      7.34 o 
  -4   9  11       11.28       19.44      5.66 o 
  -3   9  11        3.03       -2.28      3.45 o 
  -2   9  11        2.67       -3.23      3.95 o 
  -1   9  11        2.10        0.10      3.08 o 
   0   9  11       18.18       14.96      5.24 o 
   1   9  11       47.07       50.52      6.27 o 
   2   9  11        0.32        2.73      3.94 o 
   3   9  11        1.53        1.53      3.80 o 
  -5  10  11        3.40        1.74      4.04 o 
  -4  10  11       16.66       15.76      4.91 o 
  -3  10  11        6.96        8.86      4.44 o 
  -2  10  11        0.91        0.61      3.86 o 
  -1  10  11       15.38       12.97      4.44 o 
   0  10  11        0.11       -1.62      3.22 o 
   1  10  11        1.00       -1.48      3.63 o 
   2  10  11        0.04        2.86      3.94 o 
  -9   0  12        6.10       -4.15      5.94 o 
  -8   0  12       26.44       31.43      8.73 o 
  -7   0  12        0.37        0.48      5.85 o 
  -5   0  12       95.63      131.79     14.05 o 
  -4   0  12       17.73        4.96      4.29 o 
  -3   0  12      198.10      193.84     11.17 o 
  -2   0  12      175.72      227.07     11.39 o 
  -1   0  12       46.26       36.65      6.35 o 
   0   0  12       78.69       44.76      6.57 o 
   1   0  12       32.59       53.49      7.16 o 
   2   0  12        0.24       -2.04      4.67 o 
   3   0  12        4.22        1.56      4.34 o 
   4   0  12       63.64       36.83      6.89 o 
   5   0  12       76.87       56.21      8.03 o 
   6   0  12       11.05       10.36      5.54 o 
  -9   1  12        3.10        2.86     11.39 o 
  -8   1  12        0.15       -1.25      4.26 o 
  -7   1  12        3.67        5.80      6.57 o 
  -6   1  12        2.02        2.06      3.58 o 
  -5   1  12       10.68       15.14      4.22 o 
  -4   1  12       61.25       69.24      6.08 o 
  -3   1  12        9.36       13.87      3.45 o 
  -2   1  12        4.19        4.88      2.92 o 
  -1   1  12        0.50        3.26      2.96 o 
   0   1  12        9.92       10.99      3.30 o 
   1   1  12        7.44       11.74      3.33 o 
   2   1  12       38.97       39.07      4.68 o 
   3   1  12       10.91       13.19      3.65 o 
   4   1  12       84.50       93.30      7.21 o 
   5   1  12        8.58        2.35      3.37 o 
   6   1  12        3.57        5.79      3.74 o 
  -9   2  12        0.00        1.91      3.63 o 
  -8   2  12        1.90        0.01      3.42 o 
  -7   2  12       11.41       10.70      4.95 o 
  -6   2  12      120.05      129.39      9.74 o 
  -5   2  12      154.53      127.96     15.04 o 
  -4   2  12       30.94       19.42      6.78 o 
  -3   2  12      121.19      141.02      7.94 o 
  -2   2  12        0.56       -2.23      3.28 o 
  -1   2  12       46.98       58.78      6.00 o 
   0   2  12       23.10       25.38      4.50 o 
   1   2  12        9.81        6.40      3.28 o 
   2   2  12       32.39       33.74      4.55 o 
   3   2  12       15.44       22.18      4.07 o 
   4   2  12       10.32        5.98      3.96 o 
   5   2  12       38.26       46.51      5.26 o 
   6   2  12        5.33        7.10      3.88 o 
  -9   3  12        4.38        1.31      3.79 o 
  -8   3  12       13.30        7.92     10.56 o 
  -7   3  12        9.11       10.81      4.15 o 
  -6   3  12        0.12       -1.28      3.72 o 
  -5   3  12       25.41       24.77      4.80 o 
  -4   3  12      143.37      139.13      7.76 o 
  -3   3  12        4.72        2.63      3.49 o 
  -2   3  12       13.44       20.20      4.45 o 
  -1   3  12        4.00        0.83      3.39 o 
   0   3  12        0.28       -1.29      4.45 o 
   1   3  12       21.34       29.54      9.79 o 
   2   3  12       29.62       22.57      4.83 o 
   3   3  12        1.20       -1.84      2.99 o 
   4   3  12       44.11       52.05      5.38 o 
   5   3  12        3.32        5.08      3.47 o 
   6   3  12       23.98       22.34      4.58 o 
  -8   4  12        1.54        6.10      4.95 o 
  -7   4  12       10.78       11.83      4.30 o 
  -6   4  12       11.45        6.18      5.75 o 
  -5   4  12       28.22       26.90      4.98 o 
  -4   4  12       47.75       45.44      7.12 o 
  -3   4  12        6.17        3.71      3.38 o 
  -2   4  12       88.29       88.36      6.95 o 
  -1   4  12       68.89       77.15     10.14 o 
   0   4  12       47.89       33.84      5.21 o 
   1   4  12        1.67        1.78      3.50 o 
   2   4  12        3.22        5.83      5.02 o 
   3   4  12        4.95        3.54      3.89 o 
   4   4  12       12.57        9.61      4.68 o 
   5   4  12        0.68       -3.02      5.01 o 
  -8   5  12        0.74       -2.22      3.60 o 
  -7   5  12       17.46       23.74      5.04 o 
  -6   5  12        2.01        2.43      3.98 o 
  -5   5  12       39.62       44.67      5.88 o 
  -4   5  12       16.58       25.00      5.59 o 
  -3   5  12        9.64       12.20      4.18 o 
  -2   5  12      136.45      138.77      8.77 o 
  -1   5  12        0.96        1.82      3.68 o 
   0   5  12       16.26       25.08      4.96 o 
   1   5  12       37.23       37.60      5.55 o 
   2   5  12        4.16        6.58      3.94 o 
   3   5  12       10.44        5.97      3.98 o 
   4   5  12        1.07        1.34      5.28 o 
   5   5  12       81.76       87.40      7.96 o 
  -7   6  12        0.59       -2.61      3.70 o 
  -6   6  12        1.67       -5.39      3.63 o 
  -5   6  12        8.58        5.27      4.29 o 
  -4   6  12        8.34        5.37      4.03 o 
  -3   6  12        9.67       11.15      5.56 o 
  -2   6  12        7.38       10.80      4.28 o 
  -1   6  12        7.99        5.65      4.09 o 
   0   6  12       34.92       37.59      7.43 o 
   1   6  12       29.53       29.99      5.15 o 
   2   6  12        3.42        5.63      5.96 o 
   3   6  12       61.71       54.66      6.54 o 
   4   6  12        4.89        3.42      4.17 o 
  -6   7  12        0.44        2.04      4.22 o 
  -5   7  12       26.90       19.05      5.02 o 
  -4   7  12        1.15        3.89      3.95 o 
  -3   7  12       26.02       36.74      5.51 o 
  -2   7  12       48.20       38.83      8.08 o 
  -1   7  12       23.43       23.01      5.05 o 
   0   7  12       19.03       21.60      5.59 o 
   1   7  12        0.21        1.24      3.75 o 
   2   7  12        4.15        3.05      4.06 o 
   3   7  12        0.50        1.38      4.09 o 
  -5   8  12        0.04        6.80      4.58 o 
  -4   8  12       23.35       18.00      5.00 o 
  -3   8  12        4.62        0.23      3.89 o 
  -2   8  12       85.76      109.27     14.43 o 
  -1   8  12        0.92       -5.15      3.44 o 
   0   8  12        5.20       10.25      4.60 o 
   1   8  12       11.38       10.49      5.36 o 
   2   8  12        2.73       -0.93      6.83 o 
  -3   9  12        0.60       -2.69     10.50 o 
  -2   9  12        0.02        3.52      4.23 o 
  -1   9  12       19.21        9.91      4.24 o 
   0   9  12        8.54        7.59      6.56 o 
  -5   1  13       19.24       19.34      5.74 o 
  -4   1  13       13.37       13.66      4.32 o 
  -3   1  13        3.12        2.37      3.68 o 
  -2   1  13       16.95       20.51      4.93 o 
  -1   1  13       17.91       20.41      4.75 o 
   0   1  13       20.28       18.22      4.00 o 
   1   1  13       28.35       23.20      4.28 o 
   2   1  13        0.97        0.11      3.29 o 
   3   1  13        0.44       -0.30      3.22 o 
   4   1  13        0.04        0.45      3.43 o 
  -7   2  13       14.54       18.38      8.34 o 
  -6   2  13       44.59       51.25      7.51 o 
  -5   2  13       36.41       29.60      6.75 o 
  -4   2  13       27.92       22.97      4.92 o 
  -3   2  13       25.68       14.73      4.56 o 
  -2   2  13        4.68        0.26      3.91 o 
  -1   2  13      119.25      138.20      8.55 o 
   0   2  13        1.89        7.18      4.02 o 
   1   2  13        0.69       -0.64      3.64 o 
   2   2  13       12.70       14.40      4.06 o 
   3   2  13        0.43        1.69      3.43 o 
   4   2  13       14.59        7.57      3.83 o 
  -7   3  13        2.78       -1.18      4.42 o 
  -6   3  13        1.40       -2.70      4.89 o 
  -5   3  13        2.66        6.96      5.19 o 
  -4   3  13       43.45       48.45      7.53 o 
  -3   3  13        6.82        6.13      4.10 o 
  -2   3  13        0.05        8.17      4.00 o 
  -1   3  13       32.68       27.46      5.26 o 
   0   3  13        8.27        1.94      3.96 o 
   1   3  13        0.04        1.25      3.74 o 
   2   3  13        0.92       -0.33      4.98 o 
   3   3  13       29.42       17.33      5.25 o 
  -6   4  13        6.17        6.06      5.31 o 
  -5   4  13       71.49       84.45     15.10 o 
  -4   4  13       26.82       23.59      6.57 o 
  -3   4  13       26.43       30.10      5.36 o 
  -2   4  13        5.49        2.70      3.91 o 
  -1   4  13       26.08       21.36      4.99 o 
   0   4  13        5.08        8.91      4.36 o 
   1   4  13       17.25       10.99      4.62 o 
   2   4  13       36.38       25.83      5.46 o 
   3   4  13       18.04       20.67      5.49 o 
  -6   5  13        0.68        5.16      6.38 o 
  -5   5  13        0.11       -3.89      4.48 o 
  -4   5  13       12.59       29.41      7.92 o 
  -3   5  13        0.47        4.04      5.28 o 
  -2   5  13       18.67       15.57      4.81 o 
  -1   5  13        6.68        2.09      3.93 o 
   0   5  13        0.25       -3.90      3.42 o 
   1   5  13        0.63       -0.80      4.00 o 
   2   5  13        8.60        5.57      4.43 o 
  -5   6  13       14.51        0.54      5.40 o 
  -4   6  13        0.09       -4.08      4.74 o 
  -3   6  13        3.90        8.58      5.76 o 
  -2   6  13       40.30       48.81      9.60 o 
  -1   6  13        1.42        1.07      4.40 o 
   0   6  13        1.14        5.49      4.31 o 
   1   6  13       23.96       23.86      5.37 o 
  -3   7  13        2.47        1.84      5.70 o 
  -2   7  13       38.57       45.67      8.10 o 
  -1   7  13        0.36       -0.09      4.17 o 
  -4   0  14       18.11       34.48     10.13 o 
  -3   0  14        4.40        5.11      7.90 o 
  -2   0  14        0.05       -4.50      6.29 o 
  -1   0  14       10.92        9.58      6.79 o 
   0   0  14        0.09       -4.64      4.42 o 
   1   0  14        3.41        6.94      9.21 o 
  -4   1  14        6.11       12.23      5.72 o 
  -3   1  14        2.76        8.95      4.33 o 
  -2   1  14        4.07        5.03      5.03 o 
  -1   1  14        0.29       -0.92      4.60 o 
   0   1  14       10.24       14.33      5.02 o 
   1   1  14        0.03        0.89      4.07 o 
  -4   2  14        7.75        9.01      5.74 o 
  -3   2  14       43.37       55.27      6.62 o 
  -2   2  14        5.93        6.55      4.44 o 
  -1   2  14        1.98       -7.24      6.44 o 
   0   2  14       18.62       15.89      5.12 o 
  -3   3  14       28.34       28.02      7.40 o 
  -2   3  14       39.03       48.34      6.57 o 
  -1   3  14       10.73        7.45      4.54 o 
                                                 
